# Supplementary material for: MACE: model based analysis of ChIP-exo
Source: Nucleic Acids Res. 2014 Sep 23;42(20):e156. doi: 10.1093/nar/gku846 (PMC4227761; doi:10.1093/nar/gku846)
Supplement: SUPPLEMENTARY DATA [file supp_gku846_nar-00774-met-k-2014-File011.xls]

## Sheet: Table1 Reb1 border pairs
Table1: Yeast Reb1 border pairs in S. cerevisiae). Coordinates are based on sacCer3 (Apr. 2011). SRB = single reverse border derived border pair; SFB=single forward border derived border pair; GSB=Gale-Sharpley border pair
#chrom	start	end	label	pvalue
chrI	118	146	GSB	0.00145489
chrI	450	478	GSB	0.00108453
chrI	39083	39110	GSB	0.000446698
chrI	45541	45568	GSB	0.000733295
chrI	87154	87179	GSB	0.00213163
chrI	92648	92675	GSB	0.000381303
chrI	119756	119782	GSB	0.000676001
chrI	169114	169144	GSB	0.00158501
chrII	5924	5951	GSB	0.00290804
chrII	6047	6073	SRB	0.0395978
chrII	18044	18070	GSB	0.00125422
chrII	23893	23918	GSB	0.00115758
chrII	36566	36586	GSB	0.00175943
chrII	60030	60056	GSB	0.00352686
chrII	62798	62808	SFB	0.0404164
chrII	69642	69670	GSB	0.000498496
chrII	79782	79809	GSB	0.00525926
chrII	80870	80899	SFB	0.014933
chrII	82439	82459	SRB	0.00962797
chrII	84422	84450	GSB	0.00187346
chrII	110972	111000	SRB	0.036268
chrII	111285	111312	GSB	0.000467374
chrII	116954	116981	GSB	0.0299459
chrII	116962	116990	GSB	0.00214403
chrII	122218	122241	GSB	0.000581383
chrII	124940	124967	GSB	0.000499043
chrII	132291	132317	GSB	0.000861657
chrII	135874	135900	GSB	0.000465437
chrII	135904	135943	GSB	0.0239296
chrII	142989	143016	GSB	0.00122486
chrII	151341	151368	GSB	0.000484122
chrII	158555	158574	GSB	0.00195944
chrII	158848	158871	SFB	0.069998
chrII	164987	165013	GSB	0.000686811
chrII	197470	197507	GSB	0.000677195
chrII	201860	201881	GSB	0.000763871
chrII	202472	202497	GSB	0.0351119
chrII	202490	202512	GSB	0.00202735
chrII	203249	203269	GSB	0.000904639
chrII	227404	227422	GSB	0.00227578
chrII	242692	242711	GSB	0.000379118
chrII	273846	273873	GSB	0.000496945
chrII	276622	276648	GSB	0.00044743
chrII	307068	307094	GSB	0.000339995
chrII	310465	310493	GSB	0.000431768
chrII	336931	336957	SRB	0.0435301
chrII	337070	337095	GSB	0.00222861
chrII	340858	340884	GSB	0.000812102
chrII	369823	369852	GSB	0.00140758
chrII	378041	378067	GSB	0.00162394
chrII	378047	378054	GSB	0.0055842
chrII	378079	378136	SRB	0.0419893
chrII	391992	392018	GSB	0.000919257
chrII	392453	392466	GSB	0.0112908
chrII	398411	398438	GSB	0.00101114
chrII	405477	405503	GSB	0.000368354
chrII	414332	414383	SRB	0.00510934
chrII	427611	427636	GSB	0.000976869
chrII	435810	435836	GSB	0.000335949
chrII	466534	466561	GSB	0.00116866
chrII	490623	490661	GSB	0.0147927
chrII	490651	490674	GSB	0.0142681
chrII	492983	493010	SFB	0.0185536
chrII	497017	497044	GSB	0.000704041
chrII	504610	504655	GSB	0.00579206
chrII	504625	504649	GSB	0.00235154
chrII	527018	527035	GSB	0.00163265
chrII	532381	532401	GSB	0.00372138
chrII	547825	547852	GSB	0.000456181
chrII	565513	565542	GSB	0.00174578
chrII	568640	568667	GSB	0.00182734
chrII	578200	578231	GSB	0.00565997
chrII	582282	582309	GSB	0.000742886
chrII	589283	589311	GSB	0.000547222
chrII	595728	595752	GSB	0.00139477
chrII	615264	615272	GSB	0.00398296
chrII	618700	618727	GSB	0.00138244
chrII	628149	628177	GSB	0.00294779
chrII	628169	628203	GSB	0.00187201
chrII	636770	636799	GSB	0.000508509
chrII	652862	652888	GSB	0.000752395
chrII	662710	662734	GSB	0.0025612
chrII	668750	668776	GSB	0.000603199
chrII	679330	679353	GSB	0.000510862
chrII	686710	686720	GSB	0.00519055
chrII	691816	691843	GSB	0.000593251
chrII	723106	723133	GSB	0.000376952
chrII	728735	728761	GSB	0.00109511
chrII	792280	792305	GSB	0.00755581
chrII	792287	792299	GSB	0.000807386
chrIII	410	444	GSB	0.00602044
chrIII	774	802	SFB	0.012357
chrIII	24444	24448	GSB	0.0035992
chrIII	24454	24499	GSB	0.0045733
chrIII	31283	31304	GSB	0.00129215
chrIII	50454	50481	GSB	0.00101482
chrIII	51255	51283	GSB	0.0022053
chrIII	78533	78550	GSB	0.00173488
chrIII	80113	80125	GSB	0.00357504
chrIII	94464	94490	GSB	0.000423531
chrIII	107938	107989	GSB	0.00557653
chrIII	120631	120655	GSB	0.00263952
chrIII	123961	123988	GSB	0.000747503
chrIII	137178	137205	GSB	0.000489658
chrIII	147214	147231	SFB	0.0337388
chrIII	147775	147802	GSB	0.00140637
chrIII	163638	163666	GSB	0.000903202
chrIII	163704	163741	GSB	0.0251096
chrIII	163728	163763	GSB	0.0113079
chrIII	178900	178928	GSB	0.00091641
chrIII	179296	179322	GSB	0.000304733
chrIII	205530	205556	GSB	0.000537471
chrIII	213821	213847	SRB	0.00627393
chrIII	236952	236970	GSB	0.0218177
chrIII	236959	236987	GSB	0.00160357
chrIII	242481	242505	GSB	0.000534986
chrIII	266312	266338	GSB	0.000559923
chrIII	286588	286631	GSB	0.00435028
chrIII	289388	289415	GSB	0.000957555
chrIII	316076	316103	SFB	0.0302829
chrIII	316138	316164	SFB	0.0748142
chrIV	234	259	GSB	0.00515594
chrIV	242	267	GSB	0.0139869
chrIV	34140	34166	GSB	0.00112765
chrIV	34158	34199	GSB	0.0141675
chrIV	38345	38372	GSB	0.000630807
chrIV	52291	52316	GSB	0.000409785
chrIV	56807	56832	GSB	0.000917729
chrIV	61400	61451	SRB	0.0100745
chrIV	74255	74282	GSB	0.00114748
chrIV	78081	78106	GSB	0.000690266
chrIV	87329	87357	GSB	0.00280544
chrIV	88106	88133	SFB	0.0132652
chrIV	125287	125313	GSB	0.0047088
chrIV	130633	130661	GSB	0.000422749
chrIV	145646	145667	GSB	0.000638172
chrIV	148053	148082	GSB	0.000533044
chrIV	151102	151112	GSB	0.00384653
chrIV	167587	167614	GSB	0.000376359
chrIV	172332	172353	GSB	0.00388248
chrIV	176146	176160	GSB	0.0144827
chrIV	176488	176514	GSB	0.00114154
chrIV	190715	190749	GSB	0.00517609
chrIV	190742	190769	GSB	0.00587296
chrIV	211255	211285	GSB	0.00103697
chrIV	215855	215882	GSB	0.000570124
chrIV	223886	223912	GSB	0.00032431
chrIV	234205	234232	GSB	0.000320566
chrIV	238817	238837	GSB	0.00989159
chrIV	240207	240233	GSB	0.00103557
chrIV	255251	255295	SFB	0.0109084
chrIV	258699	258731	GSB	0.00530981
chrIV	286821	286853	GSB	0.00335247
chrIV	286832	286859	GSB	0.00169202
chrIV	300219	300246	SFB	0.0124303
chrIV	301092	301119	GSB	0.000452435
chrIV	302822	302849	GSB	0.000729466
chrIV	304936	304959	GSB	0.0007634
chrIV	323789	323819	GSB	0.000461955
chrIV	330595	330622	GSB	0.000456552
chrIV	332653	332679	GSB	0.00315437
chrIV	352471	352481	GSB	0.000586323
chrIV	363032	363056	GSB	0.000822501
chrIV	369307	369335	SFB	0.00732603
chrIV	369365	369391	SRB	0.0087076
chrIV	372089	372116	GSB	0.000569165
chrIV	381600	381644	GSB	0.00134316
chrIV	393460	393487	GSB	0.00210556
chrIV	399196	399223	GSB	0.00121547
chrIV	407501	407527	GSB	0.000474052
chrIV	437874	437901	GSB	0.000444609
chrIV	442462	442488	GSB	0.000525791
chrIV	442468	442479	GSB	0.0164376
chrIV	449476	449502	GSB	0.00158979
chrIV	453906	453932	GSB	0.00245522
chrIV	461512	461536	GSB	0.000604199
chrIV	478867	478893	GSB	0.000612133
chrIV	498328	498368	GSB	0.00315828
chrIV	501665	501691	GSB	0.000951039
chrIV	504963	504990	GSB	0.000740764
chrIV	524869	524898	GSB	0.000607272
chrIV	539659	539685	GSB	0.00103082
chrIV	556852	556879	GSB	0.0017315
chrIV	569938	569974	SFB	0.0123813
chrIV	570448	570475	GSB	0.000967943
chrIV	592208	592232	GSB	0.00150866
chrIV	599881	599911	GSB	0.00211869
chrIV	617371	617398	GSB	0.000654612
chrIV	626199	626226	GSB	0.000606219
chrIV	628721	628762	SFB	0.0911162
chrIV	629698	629724	SRB	0.00627791
chrIV	636193	636220	GSB	0.000897499
chrIV	644046	644056	SFB	0.0935146
chrIV	653238	653265	GSB	0.00260424
chrIV	657615	657640	GSB	0.00241598
chrIV	657626	657637	GSB	0.00820713
chrIV	677741	677763	GSB	0.000628402
chrIV	694283	694309	GSB	0.00109777
chrIV	709389	709415	GSB	0.00129989
chrIV	722617	722636	GSB	0.000812385
chrIV	744116	744140	SFB	0.0147725
chrIV	746550	746581	GSB	0.00230615
chrIV	751084	751112	SFB	0.0403193
chrIV	751452	751477	GSB	0.00106266
chrIV	765534	765561	GSB	0.00057498
chrIV	768299	768328	SFB	0.0177893
chrIV	769346	769373	GSB	0.000729728
chrIV	778867	778892	GSB	0.000400429
chrIV	787494	787524	GSB	0.0118979
chrIV	787509	787516	GSB	0.00067117
chrIV	811791	811818	GSB	0.000359119
chrIV	835943	835983	SFB	0.00838217
chrIV	842150	842176	GSB	0.00128661
chrIV	867702	867731	GSB	0.000573299
chrIV	892547	892573	GSB	0.000952338
chrIV	907188	907213	GSB	0.000898349
chrIV	924030	924053	GSB	0.00195667
chrIV	924042	924068	GSB	0.00450981
chrIV	927029	927053	GSB	0.00190695
chrIV	935984	936025	GSB	0.00636168
chrIV	936015	936043	GSB	0.00239647
chrIV	940973	940993	GSB	0.0120504
chrIV	940979	940987	GSB	0.00130543
chrIV	949595	949622	GSB	0.00258633
chrIV	971578	971606	GSB	0.00271392
chrIV	971591	971598	GSB	0.0300666
chrIV	998508	998536	GSB	0.00310768
chrIV	1008822	1008851	GSB	0.00128772
chrIV	1017288	1017317	GSB	0.00159951
chrIV	1059453	1059479	GSB	0.00033479
chrIV	1071776	1071801	GSB	0.00110146
chrIV	1075303	1075329	GSB	0.00107359
chrIV	1081325	1081363	SRB	0.0240223
chrIV	1090248	1090274	GSB	0.000653834
chrIV	1114145	1114172	GSB	0.00192077
chrIV	1120356	1120382	GSB	0.000501146
chrIV	1126163	1126188	GSB	0.00128491
chrIV	1135555	1135584	GSB	0.0180035
chrIV	1135571	1135619	GSB	0.00705435
chrIV	1174905	1174931	GSB	0.00056876
chrIV	1185942	1185968	GSB	0.00177842
chrIV	1194954	1194977	GSB	0.00268202
chrIV	1198904	1198932	SRB	0.0628745
chrIV	1219243	1219268	SFB	0.0248279
chrIV	1222568	1222595	GSB	0.00276223
chrIV	1229939	1229964	GSB	0.00147783
chrIV	1241630	1241660	GSB	0.00575398
chrIV	1251794	1251821	GSB	0.000474206
chrIV	1279482	1279507	GSB	0.000766858
chrIV	1279494	1279546	GSB	0.00510731
chrIV	1294517	1294543	GSB	0.000716974
chrIV	1322063	1322089	GSB	0.000812462
chrIV	1359027	1359066	GSB	0.00426275
chrIV	1362615	1362642	GSB	0.000489766
chrIV	1369547	1369576	GSB	0.000649456
chrIV	1375960	1375971	GSB	0.0081119
chrIV	1378640	1378666	GSB	0.000571984
chrIV	1394902	1394929	GSB	0.000445942
chrIV	1411967	1411993	GSB	0.000494908
chrIV	1417209	1417234	GSB	0.000965691
chrIV	1429151	1429175	SRB	0.0190546
chrIV	1429468	1429494	GSB	0.000499204
chrIV	1443552	1443578	GSB	0.00115038
chrIV	1447122	1447148	GSB	0.000606462
chrIV	1469183	1469204	GSB	0.00176932
chrIV	1469190	1469197	GSB	0.00870114
chrIV	1480263	1480290	GSB	0.000546792
chrIV	1483610	1483630	GSB	0.000797051
chrIV	1490330	1490359	GSB	0.000678263
chrIV	1493295	1493322	GSB	0.00401928
chrIV	1493302	1493340	GSB	0.010398
chrIV	1494135	1494161	SRB	0.0419035
chrIV	1524946	1524972	SFB	0.00982939
chrIV	1525143	1525170	SFB	0.0194029
chrIX	22	50	GSB	0.0126542
chrIX	39302	39327	GSB	0.00978522
chrIX	41647	41659	GSB	0.00911676
chrIX	41654	41689	GSB	0.00296305
chrIX	60936	60962	GSB	0.000608744
chrIX	68294	68322	GSB	0.000741037
chrIX	77435	77461	GSB	0.000675047
chrIX	113615	113644	GSB	0.00102411
chrIX	117791	117843	GSB	0.000656611
chrIX	122264	122290	GSB	0.000437179
chrIX	130120	130151	SFB	0.0162581
chrIX	131906	131936	GSB	0.00210432
chrIX	139472	139495	GSB	0.00185688
chrIX	142566	142583	GSB	0.00809356
chrIX	142742	142765	SFB	0.0144294
chrIX	143076	143101	GSB	0.00111672
chrIX	151453	151480	GSB	0.000343261
chrIX	160561	160586	GSB	0.000486995
chrIX	166198	166222	GSB	0.00296596
chrIX	166216	166241	GSB	0.0146828
chrIX	169880	169906	GSB	0.000738589
chrIX	183540	183563	GSB	0.000861719
chrIX	197770	197796	GSB	0.00151476
chrIX	220834	220859	GSB	0.0363558
chrIX	220857	220883	GSB	0.00169175
chrIX	232592	232619	GSB	0.000324805
chrIX	244599	244626	GSB	0.00174072
chrIX	244727	244754	SFB	0.0621305
chrIX	249284	249325	GSB	0.00317868
chrIX	254570	254598	GSB	0.00230999
chrIX	268928	268954	GSB	0.00902211
chrIX	268934	268960	GSB	0.00127775
chrIX	310895	310930	GSB	0.00129126
chrIX	310937	310939	GSB	0.0191907
chrIX	343943	343967	GSB	0.00180469
chrIX	350163	350191	GSB	0.000686121
chrIX	360560	360587	GSB	0.000582285
chrIX	380951	380978	GSB	0.000950785
chrIX	382336	382375	GSB	0.00121889
chrIX	415878	415904	GSB	0.00139088
chrIX	439719	439748	GSB	0.00533695
chrV	6278	6295	GSB	0.00498877
chrV	13111	13139	SFB	0.0463286
chrV	33807	33836	GSB	0.00252823
chrV	33817	33822	GSB	0.0215215
chrV	42177	42222	GSB	0.0171477
chrV	42216	42240	GSB	0.000748109
chrV	51701	51712	GSB	0.00033792
chrV	58226	58253	GSB	0.000593664
chrV	73436	73462	GSB	0.000457381
chrV	80309	80336	GSB	0.000654056
chrV	80315	80323	GSB	0.00428679
chrV	85263	85288	GSB	0.00163018
chrV	86572	86588	SRB	0.00629479
chrV	100545	100569	GSB	0.00112408
chrV	101637	101664	SRB	0.00850811
chrV	111199	111212	GSB	0.0034953
chrV	111202	111228	GSB	0.00153115
chrV	117929	117945	GSB	0.000766044
chrV	128445	128473	GSB	0.000998668
chrV	131519	131545	GSB	0.00108955
chrV	151097	151124	GSB	0.000519521
chrV	156609	156635	GSB	0.000572757
chrV	171927	171990	GSB	0.000844934
chrV	171950	171978	GSB	0.0044808
chrV	178207	178233	GSB	0.0226944
chrV	178671	178698	GSB	0.00041532
chrV	192033	192081	GSB	0.00159615
chrV	192215	192244	GSB	0.00851494
chrV	194718	194746	GSB	0.00146879
chrV	196776	196801	GSB	0.000738078
chrV	205077	205107	GSB	0.000646531
chrV	221668	221732	GSB	0.00194143
chrV	221679	221705	GSB	0.0109994
chrV	225475	225501	GSB	0.000348589
chrV	229242	229262	SRB	0.00790584
chrV	229583	229613	GSB	0.000975267
chrV	250521	250550	GSB	0.000782139
chrV	254534	254559	GSB	0.000554755
chrV	260156	260182	GSB	0.000541811
chrV	266169	266195	GSB	0.00070852
chrV	280233	280260	SRB	0.00948513
chrV	281497	281507	GSB	0.00270851
chrV	284775	284801	GSB	0.000481251
chrV	287310	287362	GSB	0.00422473
chrV	287372	287398	GSB	0.00957066
chrV	287386	287432	GSB	0.00468413
chrV	292813	292842	GSB	0.00480219
chrV	298512	298537	GSB	0.00144384
chrV	327141	327156	GSB	0.000599154
chrV	332957	332983	GSB	0.00120812
chrV	332963	332991	GSB	0.00711373
chrV	336000	336026	GSB	0.000573396
chrV	342710	342736	GSB	0.000878911
chrV	349757	349783	GSB	0.000507093
chrV	372142	372169	GSB	0.000391377
chrV	386384	386411	GSB	0.002777
chrV	386392	386432	GSB	0.00241032
chrV	422625	422649	GSB	0.000786956
chrV	439289	439314	GSB	0.000408601
chrV	462370	462403	GSB	0.00476151
chrV	462424	462429	GSB	0.0014278
chrV	469433	469447	SFB	0.0151811
chrV	481639	481677	SRB	0.0315478
chrV	484651	484678	GSB	0.00032682
chrV	492297	492349	GSB	0.00088616
chrV	503882	503908	GSB	0.000737599
chrV	504916	504938	GSB	0.0172839
chrV	533229	533256	GSB	0.000315187
chrV	541539	541565	GSB	0.00126255
chrV	546647	546673	GSB	0.000570337
chrV	561538	561556	GSB	0.000394608
chrV	569932	569956	GSB	0.00190486
chrV	570124	570151	GSB	0.0414181
chrVI	4892	4921	GSB	0.00181477
chrVI	5186	5213	GSB	0.000531831
chrVI	55133	55150	SRB	0.0428932
chrVI	55214	55241	GSB	0.00208837
chrVI	90397	90423	GSB	0.00043457
chrVI	90831	90846	GSB	0.000937932
chrVI	95289	95339	GSB	0.0151496
chrVI	95320	95347	GSB	0.000706307
chrVI	106458	106485	GSB	0.000747576
chrVI	110042	110069	GSB	0.00243989
chrVI	123210	123250	GSB	0.00113386
chrVI	130031	130058	GSB	0.000619705
chrVI	149865	149891	GSB	0.000591962
chrVI	173472	173500	GSB	0.00171682
chrVI	184132	184160	GSB	0.000572816
chrVI	196636	196655	GSB	0.000517609
chrVI	224485	224512	GSB	0.000889158
chrVI	226758	226815	SRB	0.0714367
chrVI	250010	250036	GSB	0.00238521
chrVI	251937	251964	GSB	0.000324817
chrVI	252372	252389	SFB	0.0199715
chrVII	65	93	GSB	0.00333931
chrVII	27640	27667	GSB	0.0013705
chrVII	35218	35244	GSB	0.000561958
chrVII	36794	36833	GSB	0.000419358
chrVII	41330	41358	GSB	0.00122164
chrVII	49390	49416	GSB	0.000965089
chrVII	53694	53722	GSB	0.000636993
chrVII	67143	67171	GSB	0.00351407
chrVII	76671	76697	SRB	0.00808883
chrVII	79074	79098	SFB	0.0113941
chrVII	92415	92449	GSB	0.00449249
chrVII	98748	98772	GSB	0.000924847
chrVII	115757	115784	GSB	0.00046498
chrVII	122239	122265	SRB	0.00639549
chrVII	123470	123497	GSB	0.000630226
chrVII	129357	129384	GSB	0.000926188
chrVII	144230	144255	GSB	0.00240135
chrVII	144566	144584	SFB	0.0337655
chrVII	157715	157741	GSB	0.00051234
chrVII	190991	191017	GSB	0.00269065
chrVII	200311	200337	GSB	0.000976181
chrVII	210231	210257	GSB	0.000819649
chrVII	217373	217399	GSB	0.000581513
chrVII	245271	245300	GSB	0.00329173
chrVII	249706	249732	SRB	0.016638
chrVII	271401	271409	GSB	0.00120813
chrVII	271791	271821	GSB	0.00954444
chrVII	272972	273001	GSB	0.000789607
chrVII	284279	284306	GSB	0.000590532
chrVII	316653	316682	GSB	0.00373604
chrVII	316671	316674	GSB	0.0286084
chrVII	321597	321636	GSB	0.00574441
chrVII	322623	322639	SFB	0.0229212
chrVII	330743	330770	GSB	0.000634302
chrVII	345833	345861	GSB	0.00475532
chrVII	347045	347074	GSB	0.0100857
chrVII	374945	374972	GSB	0.000390971
chrVII	377305	377335	GSB	0.00153471
chrVII	393756	393802	GSB	0.0152778
chrVII	397894	397921	GSB	0.000748269
chrVII	417338	417366	GSB	0.000915502
chrVII	428423	428449	GSB	0.00124103
chrVII	434002	434029	GSB	0.00275655
chrVII	485320	485345	GSB	0.000618497
chrVII	494363	494388	GSB	0.000689022
chrVII	500004	500030	GSB	0.00149177
chrVII	511155	511182	GSB	0.000555272
chrVII	513022	513047	GSB	0.000931989
chrVII	532722	532747	GSB	0.000742473
chrVII	547377	547405	GSB	0.00107351
chrVII	547388	547424	GSB	0.00588404
chrVII	548307	548340	SFB	0.0225681
chrVII	560410	560437	GSB	0.000916131
chrVII	581835	581862	GSB	0.000443889
chrVII	584672	584701	GSB	0.000781527
chrVII	591681	591708	GSB	0.0012201
chrVII	596344	596388	GSB	0.000629377
chrVII	601469	601494	GSB	0.00238305
chrVII	609243	609270	SRB	0.010968
chrVII	609899	609924	GSB	0.000617771
chrVII	625537	625564	GSB	0.00571046
chrVII	625550	625575	GSB	0.000919161
chrVII	640517	640544	GSB	0.000545092
chrVII	641871	641896	SRB	0.0483511
chrVII	648177	648203	GSB	0.000358445
chrVII	672031	672058	GSB	0.00221302
chrVII	676838	676867	GSB	0.0123218
chrVII	676847	676852	GSB	0.00250501
chrVII	681257	681284	GSB	0.00104738
chrVII	689862	689889	GSB	0.00129423
chrVII	718719	718740	SFB	0.0110235
chrVII	720217	720244	GSB	0.000819067
chrVII	731829	731854	GSB	0.000511343
chrVII	750833	750859	SRB	0.0194904
chrVII	754050	754078	GSB	0.00228113
chrVII	756618	756644	GSB	0.000743066
chrVII	756827	756856	SRB	0.0430832
chrVII	757508	757535	GSB	0.000545388
chrVII	761214	761240	GSB	0.000744482
chrVII	767330	767357	SFB	0.0825952
chrVII	770408	770435	GSB	0.000776133
chrVII	781603	781628	GSB	0.000681994
chrVII	787086	787112	GSB	0.00191222
chrVII	787120	787138	GSB	0.0215536
chrVII	800261	800287	GSB	0.000860483
chrVII	807932	807959	GSB	0.0027692
chrVII	843696	843724	GSB	0.000977721
chrVII	847932	847942	SFB	0.0445615
chrVII	853538	853605	GSB	0.00313877
chrVII	853551	853583	GSB	0.0134552
chrVII	855020	855046	GSB	0.000422404
chrVII	857817	857845	GSB	0.00045567
chrVII	866238	866264	GSB	0.00146599
chrVII	888648	888676	GSB	0.000526158
chrVII	892333	892362	GSB	0.0014613
chrVII	892344	892355	GSB	0.0480335
chrVII	897336	897362	GSB	0.000445463
chrVII	905057	905084	GSB	0.00181004
chrVII	905643	905670	GSB	0.000826834
chrVII	932105	932135	GSB	0.000779627
chrVII	936972	937002	GSB	0.000881753
chrVII	953832	953859	GSB	0.000600462
chrVII	962201	962227	GSB	0.000365428
chrVII	965835	965863	SFB	0.00935444
chrVII	974661	974687	SRB	0.0158916
chrVII	976935	976962	GSB	0.00179454
chrVII	976938	976955	GSB	0.0115531
chrVII	1022476	1022503	GSB	0.000474681
chrVII	1026204	1026231	GSB	0.00063267
chrVII	1031659	1031686	GSB	0.00265136
chrVII	1051845	1051872	GSB	0.000333331
chrVII	1061749	1061775	GSB	0.000442819
chrVII	1063294	1063320	SFB	0.0220836
chrVII	1070086	1070114	GSB	0.00140409
chrVII	1083950	1083977	GSB	0.000433881
chrVII	1084195	1084223	SFB	0.0644838
chrVIII	20	68	GSB	0.00236566
chrVIII	5157	5182	GSB	0.000391362
chrVIII	11112	11139	SRB	0.0781247
chrVIII	39915	39941	GSB	0.000406291
chrVIII	51478	51514	SFB	0.0900232
chrVIII	53278	53305	GSB	0.000406626
chrVIII	62700	62748	SRB	0.00595591
chrVIII	67628	67658	GSB	0.00782547
chrVIII	75214	75240	GSB	0.000768843
chrVIII	98579	98605	GSB	0.000754205
chrVIII	117604	117631	GSB	0.000461212
chrVIII	134074	134083	GSB	0.0010725
chrVIII	151423	151450	GSB	0.00128201
chrVIII	160589	160620	GSB	0.0050111
chrVIII	160600	160627	GSB	0.00467337
chrVIII	187789	187803	GSB	0.00152725
chrVIII	249770	249796	GSB	0.00047313
chrVIII	272514	272544	GSB	0.000904301
chrVIII	282821	282874	GSB	0.0145603
chrVIII	360744	360771	GSB	0.000323342
chrVIII	374543	374572	GSB	0.0014183
chrVIII	381401	381428	GSB	0.000459194
chrVIII	390120	390146	GSB	0.000585208
chrVIII	402777	402804	SFB	0.0120899
chrVIII	406894	406921	SRB	0.00852086
chrVIII	443619	443637	GSB	0.00491231
chrVIII	448104	448132	GSB	0.00181027
chrVIII	456353	456402	SRB	0.00970002
chrVIII	480870	480884	GSB	0.0038892
chrX	60260	60286	GSB	0.000359081
chrX	68924	68950	GSB	0.000709199
chrX	79567	79594	GSB	0.00133264
chrX	83309	83334	GSB	0.00133673
chrX	123528	123555	GSB	0.000387711
chrX	137225	137255	GSB	0.000819312
chrX	146947	146972	GSB	0.000925968
chrX	159716	159746	GSB	0.000582128
chrX	187900	187925	GSB	0.00278838
chrX	192315	192342	GSB	0.000550121
chrX	207666	207693	GSB	0.000649487
chrX	220467	220492	GSB	0.0124906
chrX	220773	220799	GSB	0.000575353
chrX	223627	223653	GSB	0.00139547
chrX	228619	228643	GSB	0.000906312
chrX	241717	241728	GSB	0.00268406
chrX	257105	257133	GSB	0.00172337
chrX	265226	265252	GSB	0.000706017
chrX	295056	295082	GSB	0.00145943
chrX	339482	339499	GSB	0.000662339
chrX	339488	339533	GSB	0.00899442
chrX	359860	359880	GSB	0.000865626
chrX	365599	365627	GSB	0.000437902
chrX	374066	374093	GSB	0.000817614
chrX	383653	383676	GSB	0.00415713
chrX	383670	383697	GSB	0.00320283
chrX	402678	402704	GSB	0.0012894
chrX	424272	424300	GSB	0.00082791
chrX	432484	432513	GSB	0.00218812
chrX	434795	434825	GSB	0.000958269
chrX	442657	442684	GSB	0.00658851
chrX	445748	445777	GSB	0.00202431
chrX	450776	450808	GSB	0.00420376
chrX	503823	503921	GSB	0.00520597
chrX	503840	503866	GSB	0.00495115
chrX	519253	519281	SRB	0.00502512
chrX	525871	525907	GSB	0.0207506
chrX	525889	525916	GSB	0.00352256
chrX	545548	545576	GSB	0.000660087
chrX	551150	551176	SRB	0.0685723
chrX	559274	559302	GSB	0.000499262
chrX	576764	576793	GSB	0.001056
chrX	585915	585944	GSB	0.00114879
chrX	594704	594730	GSB	0.000462617
chrX	598472	598500	GSB	0.00113918
chrX	606532	606560	GSB	0.000632812
chrX	612203	612230	GSB	0.000507515
chrX	615314	615341	GSB	0.00234314
chrX	619050	619076	GSB	0.00149363
chrX	639985	640017	GSB	0.00343968
chrX	649550	649587	GSB	0.00831665
chrX	649580	649606	GSB	0.000825512
chrX	658754	658781	SRB	0.012657
chrX	663560	663608	GSB	0.000512316
chrX	683620	683646	GSB	0.000325068
chrX	706089	706116	GSB	0.000711832
chrXI	136	160	GSB	0.00364186
chrXI	20902	20928	GSB	0.00302911
chrXI	63625	63648	GSB	0.000595932
chrXI	65811	65837	GSB	0.000415848
chrXI	71037	71063	GSB	0.000541298
chrXI	82779	82811	GSB	0.00486176
chrXI	99834	99899	GSB	0.00621842
chrXI	99860	99887	GSB	0.00332146
chrXI	101115	101136	GSB	0.00165066
chrXI	171464	171489	SFB	0.0560215
chrXI	171639	171665	GSB	0.000781314
chrXI	172323	172347	GSB	0.00402158
chrXI	174003	174030	GSB	0.000654359
chrXI	178261	178287	GSB	0.000630973
chrXI	207970	207999	GSB	0.00229649
chrXI	207981	207983	GSB	0.00405555
chrXI	213131	213158	GSB	0.000437834
chrXI	220144	220171	GSB	0.000530415
chrXI	220159	220196	GSB	0.0311857
chrXI	226208	226270	GSB	0.00595505
chrXI	226217	226248	GSB	0.0399695
chrXI	229124	229150	GSB	0.000416318
chrXI	242889	242907	SRB	0.0268046
chrXI	245772	245802	GSB	0.000678984
chrXI	278064	278091	GSB	0.000480489
chrXI	282704	282732	GSB	0.000993698
chrXI	284805	284831	GSB	0.000706052
chrXI	299243	299270	GSB	0.00161842
chrXI	309969	309990	GSB	0.00184594
chrXI	317216	317286	GSB	0.0412475
chrXI	317252	317277	GSB	0.0147348
chrXI	317277	317296	GSB	0.00562749
chrXI	321843	321871	GSB	0.00108309
chrXI	329581	329610	GSB	0.00125353
chrXI	330016	330050	GSB	0.0040761
chrXI	334128	334154	GSB	0.000449123
chrXI	339604	339630	GSB	0.000504775
chrXI	340737	340764	GSB	0.00035247
chrXI	352961	352990	GSB	0.000600088
chrXI	371618	371648	GSB	0.00184979
chrXI	374296	374323	SFB	0.0751575
chrXI	382949	382976	GSB	0.0014393
chrXI	392390	392416	GSB	0.000377312
chrXI	426069	426097	GSB	0.00111581
chrXI	429151	429180	SFB	0.0398936
chrXI	437599	437624	GSB	0.00901843
chrXI	441032	441057	SRB	0.0252702
chrXI	442888	442913	GSB	0.00128183
chrXI	451316	451342	GSB	0.00262549
chrXI	462902	462929	GSB	0.000443008
chrXI	468868	468890	GSB	0.00267206
chrXI	470740	470766	GSB	0.0033207
chrXI	483275	483283	SRB	0.00502512
chrXI	493750	493775	GSB	0.000878124
chrXI	507787	507815	GSB	0.000540896
chrXI	514022	514051	GSB	0.000739323
chrXI	526746	526781	GSB	0.00132835
chrXI	559497	559524	GSB	0.00663839
chrXI	562405	562432	GSB	0.00286177
chrXI	567694	567718	GSB	0.000498178
chrXI	571030	571056	GSB	0.000593723
chrXI	571210	571237	SRB	0.044575
chrXI	572390	572416	SRB	0.0897526
chrXI	580273	580299	GSB	0.000770287
chrXI	581852	581878	GSB	0.000366959
chrXI	589674	589703	GSB	0.00091341
chrXI	589693	589712	GSB	0.0153439
chrXI	619518	619540	GSB	0.0151494
chrXI	619526	619531	GSB	0.0113567
chrXI	626409	626436	GSB	0.00115561
chrXI	640381	640493	GSB	0.00531298
chrXI	640397	640431	GSB	0.00247854
chrXI	640429	640448	GSB	0.026377
chrXII	5705	5758	GSB	0.000630239
chrXII	11375	11408	GSB	0.0134051
chrXII	11406	11434	GSB	0.000589397
chrXII	40540	40570	GSB	0.00339351
chrXII	41043	41069	SRB	0.00922189
chrXII	63840	63868	GSB	0.000529807
chrXII	65466	65495	GSB	0.0029369
chrXII	65483	65518	GSB	0.00132974
chrXII	81167	81194	GSB	0.000548411
chrXII	83407	83433	GSB	0.000383627
chrXII	83502	83529	SFB	0.0480726
chrXII	87065	87092	GSB	0.00390156
chrXII	100683	100711	GSB	0.00121666
chrXII	108540	108558	GSB	0.0147649
chrXII	108549	108572	GSB	0.00350202
chrXII	121200	121226	GSB	0.000694129
chrXII	125103	125132	GSB	0.000657512
chrXII	129992	130018	GSB	0.000409941
chrXII	131588	131629	GSB	0.00119596
chrXII	169576	169602	GSB	0.00118751
chrXII	196672	196717	SRB	0.0151812
chrXII	198617	198644	GSB	0.000905948
chrXII	208599	208625	SRB	0.0102681
chrXII	212283	212304	SFB	0.022231
chrXII	234873	234902	GSB	0.000485223
chrXII	293701	293728	GSB	0.00129187
chrXII	327588	327614	SRB	0.0315544
chrXII	329513	329559	GSB	0.00161654
chrXII	329550	329577	GSB	0.0139897
chrXII	348750	348777	GSB	0.000430453
chrXII	369182	369190	GSB	0.010394
chrXII	371299	371324	GSB	0.0010257
chrXII	377432	377478	GSB	0.000388961
chrXII	399475	399501	GSB	0.00100859
chrXII	402010	402039	GSB	0.000692464
chrXII	424018	424046	GSB	0.000498332
chrXII	437189	437215	GSB	0.000710504
chrXII	440082	440106	GSB	0.0010356
chrXII	459798	459857	GSB	0.00917078
chrXII	459805	459845	GSB	0.0242826
chrXII	459933	459963	SRB	0.0101213
chrXII	460042	460063	SFB	0.0370915
chrXII	460106	460121	GSB	0.00609828
chrXII	460332	460353	GSB	0.00492772
chrXII	460421	460465	SFB	0.0985256
chrXII	489484	489512	SFB	0.0248213
chrXII	489573	489603	GSB	0.000840218
chrXII	490657	490684	GSB	0.000420726
chrXII	500471	500502	GSB	0.0134481
chrXII	501180	501206	GSB	0.000981749
chrXII	504185	504231	GSB	0.0168678
chrXII	504214	504238	GSB	0.0083412
chrXII	504220	504256	GSB	0.0092826
chrXII	514463	514489	GSB	0.00164815
chrXII	543773	543799	GSB	0.00388866
chrXII	559329	559358	GSB	0.000354823
chrXII	566403	566432	GSB	0.00338602
chrXII	566433	566458	GSB	0.0110025
chrXII	576512	576557	GSB	0.0322504
chrXII	586011	586040	GSB	0.000501359
chrXII	592323	592360	SFB	0.0182707
chrXII	605102	605131	GSB	0.000653996
chrXII	633459	633487	GSB	0.00911541
chrXII	636261	636289	GSB	0.00838452
chrXII	636374	636385	SRB	0.0731342
chrXII	645888	645915	GSB	0.000611336
chrXII	669050	669077	GSB	0.000436291
chrXII	680962	680973	GSB	0.0162661
chrXII	680968	680995	GSB	0.00318576
chrXII	694217	694246	GSB	0.0006574
chrXII	699741	699766	GSB	0.00134692
chrXII	704689	704718	GSB	0.00053406
chrXII	704715	704725	GSB	0.0283913
chrXII	725510	725538	GSB	0.00085125
chrXII	737876	737897	GSB	0.0100517
chrXII	737892	737910	GSB	0.00532878
chrXII	747710	747737	GSB	0.00240754
chrXII	751888	751913	GSB	0.00281934
chrXII	796443	796466	GSB	0.000958098
chrXII	796599	796648	SFB	0.0882172
chrXII	830821	830847	GSB	0.000573731
chrXII	840131	840158	GSB	0.000800333
chrXII	841159	841186	SRB	0.0136384
chrXII	844026	844034	GSB	0.00739753
chrXII	844040	844078	GSB	0.00426101
chrXII	877413	877448	SFB	0.0140503
chrXII	877535	877562	GSB	0.00130843
chrXII	877763	877796	SFB	0.0349406
chrXII	899012	899036	GSB	0.00442137
chrXII	899039	899066	GSB	0.00394292
chrXII	903480	903507	GSB	0.000598796
chrXII	924670	924699	GSB	0.00201532
chrXII	934323	934350	GSB	0.000670418
chrXII	948232	948258	GSB	0.00261817
chrXII	986942	986968	GSB	0.000716249
chrXII	1012627	1012648	GSB	0.00675102
chrXII	1012914	1012936	GSB	0.0304133
chrXII	1012918	1012927	GSB	0.0130604
chrXII	1053243	1053269	SRB	0.0161874
chrXII	1057203	1057226	GSB	0.000554421
chrXII	1064641	1064670	SFB	0.0259758
chrXII	1064938	1064970	GSB	0.00682854
chrXII	1064952	1064980	GSB	0.00740246
chrXIII	5535	5595	GSB	0.00848091
chrXIII	14852	14879	GSB	0.000407431
chrXIII	23799	23826	GSB	0.000689223
chrXIII	26282	26311	SFB	0.00618043
chrXIII	26646	26673	SRB	0.00530049
chrXIII	29992	30019	GSB	0.000371586
chrXIII	30379	30408	GSB	0.00117841
chrXIII	30414	30436	GSB	0.0154174
chrXIII	43671	43697	GSB	0.000646441
chrXIII	51476	51487	GSB	0.00149041
chrXIII	67665	67692	GSB	0.00532789
chrXIII	68162	68189	GSB	0.000585517
chrXIII	70284	70306	SFB	0.052686
chrXIII	99544	99557	GSB	0.00408911
chrXIII	101692	101718	GSB	0.00037821
chrXIII	104509	104536	GSB	0.000662078
chrXIII	135325	135352	GSB	0.000592488
chrXIII	158477	158504	GSB	0.0011648
chrXIII	169982	170007	GSB	0.0305946
chrXIII	169997	170024	GSB	0.00686754
chrXIII	192013	192065	GSB	0.00046692
chrXIII	195896	195922	GSB	0.000638965
chrXIII	216281	216310	GSB	0.000539165
chrXIII	225508	225551	GSB	0.0015675
chrXIII	247539	247566	GSB	0.000676678
chrXIII	247553	247559	GSB	0.0275948
chrXIII	253432	253477	GSB	0.00584053
chrXIII	253536	253564	GSB	0.0058251
chrXIII	266955	266981	GSB	0.000842735
chrXIII	271762	271789	GSB	0.00153008
chrXIII	272968	272994	GSB	0.00120834
chrXIII	284691	284717	GSB	0.00061011
chrXIII	284697	284709	GSB	0.0133685
chrXIII	296957	296984	GSB	0.00142014
chrXIII	302881	302908	GSB	0.000444507
chrXIII	306843	306871	GSB	0.00156235
chrXIII	308978	309006	SFB	0.0648482
chrXIII	312114	312124	GSB	0.00552457
chrXIII	312133	312159	GSB	0.00229737
chrXIII	318535	318561	SFB	0.0073425
chrXIII	321787	321802	GSB	0.00919476
chrXIII	349982	350008	GSB	0.000634362
chrXIII	366859	366885	GSB	0.000443862
chrXIII	370662	370688	GSB	0.00426223
chrXIII	382983	383005	GSB	0.00164901
chrXIII	408447	408474	GSB	0.00250856
chrXIII	413571	413599	GSB	0.010225
chrXIII	413584	413591	GSB	0.000720977
chrXIII	420236	420261	SRB	0.0656573
chrXIII	420496	420524	GSB	0.00226101
chrXIII	439291	439317	GSB	0.00116795
chrXIII	451517	451543	GSB	0.000514528
chrXIII	469631	469660	GSB	0.000619132
chrXIII	478848	478875	GSB	0.00224171
chrXIII	483231	483258	GSB	0.00105627
chrXIII	502008	502035	GSB	0.000831689
chrXIII	510489	510514	GSB	0.00121945
chrXIII	513443	513468	GSB	0.0017591
chrXIII	514007	514032	GSB	0.00613572
chrXIII	538613	538640	GSB	0.00054797
chrXIII	545787	545814	GSB	0.000640731
chrXIII	547537	547564	GSB	0.00051385
chrXIII	558708	558734	GSB	0.000866494
chrXIII	564271	564301	GSB	0.00134914
chrXIII	577561	577580	GSB	0.000828939
chrXIII	584155	584189	SRB	0.0184274
chrXIII	626084	626113	GSB	0.000861232
chrXIII	628014	628045	SRB	0.0279444
chrXIII	628875	628901	GSB	0.000463436
chrXIII	632095	632122	GSB	0.00080269
chrXIII	637169	637195	GSB	0.000699833
chrXIII	645507	645536	GSB	0.00124061
chrXIII	645526	645550	GSB	0.0199563
chrXIII	652107	652134	GSB	0.000483722
chrXIII	653444	653474	SRB	0.041438
chrXIII	675345	675371	GSB	0.00125576
chrXIII	684079	684106	GSB	0.00223823
chrXIII	695203	695231	GSB	0.00131703
chrXIII	715553	715580	GSB	0.000584038
chrXIII	763236	763267	GSB	0.00237816
chrXIII	777694	777700	GSB	0.00331352
chrXIII	782496	782522	GSB	0.0037622
chrXIII	782512	782543	GSB	0.00238475
chrXIII	782848	782887	SFB	0.0292421
chrXIII	795652	795672	GSB	0.00169006
chrXIII	798031	798057	GSB	0.000487002
chrXIII	832105	832128	GSB	0.00111331
chrXIII	851751	851802	GSB	0.000511484
chrXIII	854637	854665	GSB	0.00126463
chrXIII	880987	881015	GSB	0.000514108
chrXIII	897735	897762	GSB	0.000589215
chrXIII	923867	923875	GSB	0.00514843
chrXIV	6713	6741	GSB	0.0213566
chrXIV	7079	7105	GSB	0.00232052
chrXIV	7095	7099	GSB	0.00484761
chrXIV	19443	19468	SRB	0.00831499
chrXIV	56017	56041	GSB	0.000421116
chrXIV	59914	59945	GSB	0.00972524
chrXIV	59922	59934	GSB	0.00193956
chrXIV	59924	59932	GSB	0.00499927
chrXIV	64719	64746	GSB	0.00175561
chrXIV	88928	88955	GSB	0.000398574
chrXIV	91656	91684	SFB	0.00680672
chrXIV	104158	104184	GSB	0.000595953
chrXIV	108270	108297	GSB	0.00317142
chrXIV	110712	110738	GSB	0.00042414
chrXIV	129281	129307	GSB	0.000561561
chrXIV	135750	135777	GSB	0.000690346
chrXIV	148074	148100	GSB	0.000513904
chrXIV	187675	187704	GSB	0.0016152
chrXIV	200310	200338	GSB	0.0125542
chrXIV	200319	200323	GSB	0.00155926
chrXIV	216416	216443	GSB	0.000715557
chrXIV	220518	220549	GSB	0.000567378
chrXIV	230811	230836	GSB	0.000466678
chrXIV	233855	233881	GSB	0.000863456
chrXIV	237906	237933	SRB	0.094872
chrXIV	241449	241477	SFB	0.00800771
chrXIV	266774	266803	GSB	0.00102003
chrXIV	270069	270096	GSB	0.000379476
chrXIV	281674	281712	GSB	0.00167308
chrXIV	281702	281725	GSB	0.00881057
chrXIV	289083	289109	GSB	0.000450916
chrXIV	292861	292886	GSB	0.000505386
chrXIV	304741	304766	GSB	0.000887744
chrXIV	317886	317912	GSB	0.00101636
chrXIV	332286	332312	GSB	0.000784804
chrXIV	335870	335896	GSB	0.000558114
chrXIV	340139	340158	GSB	0.0321976
chrXIV	340151	340175	GSB	0.00319356
chrXIV	349992	350025	GSB	0.00849167
chrXIV	350031	350058	GSB	0.0112519
chrXIV	355591	355618	GSB	0.00133734
chrXIV	372357	372391	GSB	0.0046509
chrXIV	375107	375132	GSB	0.000557268
chrXIV	387050	387076	GSB	0.000563557
chrXIV	392728	392754	GSB	0.000934194
chrXIV	405781	405827	GSB	0.000671917
chrXIV	412589	412616	GSB	0.0057593
chrXIV	417634	417663	GSB	0.000512235
chrXIV	427397	427425	GSB	0.01027
chrXIV	427411	427435	GSB	0.00144013
chrXIV	427418	427422	GSB	0.0101755
chrXIV	439400	439423	GSB	0.00365998
chrXIV	452132	452159	GSB	0.000745774
chrXIV	456271	456307	GSB	0.0152743
chrXIV	456287	456313	GSB	0.00161884
chrXIV	459585	459610	GSB	0.000508648
chrXIV	478326	478354	GSB	0.000750404
chrXIV	479342	479369	GSB	0.000495845
chrXIV	485416	485442	GSB	0.000434313
chrXIV	493991	494038	SFB	0.0208723
chrXIV	500687	500706	GSB	0.00496746
chrXIV	502323	502341	GSB	0.00460984
chrXIV	502328	502335	GSB	0.00276679
chrXIV	503299	503327	GSB	0.00193122
chrXIV	510366	510389	GSB	0.00129926
chrXIV	525919	525946	GSB	0.000706295
chrXIV	538042	538068	GSB	0.000363252
chrXIV	542047	542058	SRB	0.0178123
chrXIV	542462	542476	GSB	0.00460515
chrXIV	591303	591329	GSB	0.00595581
chrXIV	602414	602440	GSB	0.00141768
chrXIV	618347	618371	GSB	0.00158122
chrXIV	619912	619938	GSB	0.000357951
chrXIV	624225	624253	GSB	0.00365078
chrXIV	647040	647069	GSB	0.000825028
chrXIV	651950	651991	GSB	0.00040323
chrXIV	662515	662544	GSB	0.000393258
chrXIV	694907	694933	GSB	0.00777863
chrXIV	695467	695494	GSB	0.000717456
chrXIV	699578	699605	GSB	0.000591077
chrXIV	720846	720872	GSB	0.000537773
chrXIV	736580	736602	GSB	0.0034236
chrXIV	769624	769649	GSB	0.000349834
chrXIV	783599	783608	GSB	0.00571145
chrXIV	783793	783816	GSB	0.00498422
chrXV	172	202	GSB	0.00162755
chrXV	277	306	SRB	0.0854677
chrXV	506	531	GSB	0.00275191
chrXV	47701	47728	GSB	0.000902655
chrXV	52942	52967	GSB	0.000589615
chrXV	55431	55457	GSB	0.00169619
chrXV	55437	55441	GSB	0.0151901
chrXV	61233	61246	GSB	0.0115363
chrXV	77394	77418	GSB	0.0126408
chrXV	77413	77439	GSB	0.00195374
chrXV	86899	86923	GSB	0.000961493
chrXV	87280	87306	SRB	0.00971754
chrXV	109371	109398	SRB	0.022719
chrXV	109603	109629	GSB	0.00124216
chrXV	128420	128443	GSB	0.000852873
chrXV	144060	144086	GSB	0.000662401
chrXV	153640	153667	GSB	0.000459147
chrXV	161238	161278	SRB	0.0360865
chrXV	161356	161363	GSB	0.00159702
chrXV	168188	168226	GSB	0.0253434
chrXV	170594	170612	GSB	0.0028953
chrXV	173195	173198	SRB	0.0721847
chrXV	212092	212118	GSB	0.000682569
chrXV	216455	216477	SFB	0.0907848
chrXV	220275	220301	GSB	0.00415032
chrXV	226675	226693	SFB	0.0370518
chrXV	232309	232334	GSB	0.00183996
chrXV	232315	232322	GSB	0.00675756
chrXV	234106	234136	GSB	0.000967202
chrXV	234595	234621	GSB	0.00110518
chrXV	238480	238489	GSB	0.00118764
chrXV	255181	255207	GSB	0.00146342
chrXV	255194	255216	GSB	0.0105724
chrXV	256817	256835	GSB	0.00212566
chrXV	267665	267691	GSB	0.000995906
chrXV	273879	273906	SFB	0.0266565
chrXV	277903	277928	GSB	0.000810074
chrXV	285570	285596	GSB	0.000616571
chrXV	304444	304473	GSB	0.000763431
chrXV	315656	315683	GSB	0.000473143
chrXV	316320	316347	GSB	0.00134533
chrXV	316547	316610	GSB	0.0200044
chrXV	316553	316582	GSB	0.000916733
chrXV	357291	357326	GSB	0.00164018
chrXV	370997	371040	GSB	0.00428415
chrXV	371524	371551	SFB	0.0194336
chrXV	373596	373622	GSB	0.000778283
chrXV	377991	378017	GSB	0.00109718
chrXV	391691	391717	GSB	0.00147938
chrXV	412588	412613	GSB	0.0010016
chrXV	416030	416057	GSB	0.000566006
chrXV	418055	418081	SRB	0.0246832
chrXV	421782	421810	GSB	0.00104745
chrXV	443336	443363	GSB	0.00194816
chrXV	444348	444358	SFB	0.0111781
chrXV	444408	444442	SRB	0.0238543
chrXV	446978	447010	GSB	0.0114603
chrXV	461674	461701	GSB	0.000330731
chrXV	464571	464598	GSB	0.00290525
chrXV	468078	468104	GSB	0.000482041
chrXV	471730	471757	GSB	0.000807925
chrXV	502597	502626	GSB	0.00135389
chrXV	514783	514810	GSB	0.000404129
chrXV	544827	544859	GSB	0.0159371
chrXV	544838	544865	GSB	0.000968743
chrXV	553003	553029	GSB	0.000746327
chrXV	554896	554922	GSB	0.00296958
chrXV	566346	566373	GSB	0.000381386
chrXV	586483	586487	GSB	0.000827225
chrXV	605894	605919	GSB	0.0116378
chrXV	609301	609326	GSB	0.00165131
chrXV	611856	611882	GSB	0.000976844
chrXV	617059	617086	GSB	0.000553504
chrXV	618548	618584	GSB	0.00297186
chrXV	618566	618593	GSB	0.00451809
chrXV	631928	631954	GSB	0.00249218
chrXV	639704	639727	GSB	0.00127642
chrXV	654070	654100	GSB	0.00245725
chrXV	682309	682335	GSB	0.000566571
chrXV	683722	683750	GSB	0.00146104
chrXV	689492	689518	GSB	0.000538703
chrXV	716956	716983	GSB	0.000509655
chrXV	720369	720393	GSB	0.000951001
chrXV	755191	755212	SRB	0.01121
chrXV	759654	759680	GSB	0.00113762
chrXV	762442	762462	GSB	0.00276761
chrXV	762456	762483	GSB	0.00215662
chrXV	769514	769541	GSB	0.000403026
chrXV	781628	781655	GSB	0.00035851
chrXV	787022	787032	GSB	0.0079739
chrXV	796971	796998	GSB	0.0013157
chrXV	813828	813854	GSB	0.00061493
chrXV	820306	820333	GSB	0.000690279
chrXV	825986	826020	GSB	0.00165023
chrXV	832608	832636	GSB	0.00379009
chrXV	836828	836850	GSB	0.000611287
chrXV	841163	841192	GSB	0.00508589
chrXV	841170	841199	GSB	0.0055908
chrXV	849502	849528	SRB	0.00561296
chrXV	851960	851990	SFB	0.00616964
chrXV	853966	853991	SRB	0.0178567
chrXV	860499	860525	GSB	0.000628143
chrXV	877916	877945	GSB	0.00426263
chrXV	877930	877959	GSB	0.00406893
chrXV	877970	877971	GSB	0.0273241
chrXV	882132	882159	GSB	0.00345676
chrXV	882141	882152	GSB	0.00277752
chrXV	900070	900091	GSB	0.00189622
chrXV	911860	911886	SRB	0.0149034
chrXV	912626	912655	GSB	0.000719971
chrXV	925377	925404	GSB	0.000781468
chrXV	943497	943524	GSB	0.00105024
chrXV	948780	948799	GSB	0.00437077
chrXV	949637	949666	GSB	0.00121456
chrXV	968260	968282	SFB	0.015347
chrXV	971073	971098	SRB	0.00899961
chrXV	979593	979620	GSB	0.000741448
chrXV	989627	989655	GSB	0.000740563
chrXV	1000937	1000964	GSB	0.000975473
chrXV	1003365	1003390	SFB	0.0393859
chrXV	1017672	1017698	GSB	0.000452511
chrXV	1028827	1028853	GSB	0.000786222
chrXV	1034380	1034420	GSB	0.00320412
chrXV	1036644	1036675	SFB	0.0115639
chrXV	1064506	1064531	GSB	0.000536565
chrXVI	6845	6873	GSB	0.00138522
chrXVI	32886	32912	GSB	0.000371127
chrXVI	38930	38957	GSB	0.000949993
chrXVI	49087	49110	GSB	0.00233144
chrXVI	67238	67263	GSB	0.00147129
chrXVI	67246	67252	GSB	0.0321937
chrXVI	75452	75480	GSB	0.000668757
chrXVI	100300	100327	GSB	0.0010766
chrXVI	108346	108367	GSB	0.0014536
chrXVI	125858	125885	GSB	0.000547164
chrXVI	138500	138528	GSB	0.000963496
chrXVI	147269	147294	GSB	0.000955334
chrXVI	153306	153332	GSB	0.00507688
chrXVI	159650	159693	GSB	0.0112057
chrXVI	159689	159713	GSB	0.00240542
chrXVI	163760	163831	GSB	0.0290333
chrXVI	163772	163798	GSB	0.0022917
chrXVI	187929	187956	GSB	0.00125531
chrXVI	198587	198599	GSB	0.00144685
chrXVI	203044	203071	GSB	0.000601494
chrXVI	205072	205099	GSB	0.000651621
chrXVI	207803	207829	SRB	0.0719235
chrXVI	211982	212008	GSB	0.000817149
chrXVI	227969	227997	GSB	0.000961884
chrXVI	230986	231008	GSB	0.00363043
chrXVI	246315	246338	SFB	0.00699418
chrXVI	246377	246384	GSB	0.00589663
chrXVI	259517	259541	SFB	0.0373541
chrXVI	261323	261351	SRB	0.0142573
chrXVI	264833	264859	GSB	0.000753325
chrXVI	281664	281685	GSB	0.00059986
chrXVI	281700	281722	GSB	0.0156082
chrXVI	292548	292575	GSB	0.000773459
chrXVI	309961	309987	GSB	0.000495424
chrXVI	321936	321961	GSB	0.00118071
chrXVI	329239	329265	GSB	0.000585342
chrXVI	340009	340035	GSB	0.000348657
chrXVI	359994	360059	GSB	0.00476351
chrXVI	360046	360072	GSB	0.0138784
chrXVI	360053	360082	GSB	0.00425077
chrXVI	393882	393908	GSB	0.0012698
chrXVI	408940	408968	GSB	0.000551349
chrXVI	411755	411784	GSB	0.000589803
chrXVI	413102	413130	SFB	0.0262394
chrXVI	425371	425393	GSB	0.00247672
chrXVI	431742	431768	GSB	0.00139445
chrXVI	431772	431781	GSB	0.0116174
chrXVI	444398	444424	GSB	0.000793194
chrXVI	450944	450970	GSB	0.000567109
chrXVI	454318	454343	SRB	0.0175947
chrXVI	455096	455123	GSB	0.000847122
chrXVI	456132	456160	SFB	0.00899864
chrXVI	457198	457225	SRB	0.0064329
chrXVI	465720	465747	GSB	0.000756456
chrXVI	482099	482168	GSB	0.0035089
chrXVI	482116	482142	GSB	0.00598165
chrXVI	485928	485956	GSB	0.000610978
chrXVI	499444	499476	GSB	0.00881317
chrXVI	517132	517158	GSB	0.000768197
chrXVI	520429	520453	GSB	0.0014551
chrXVI	520443	520470	GSB	0.0178739
chrXVI	534845	534890	GSB	0.00358261
chrXVI	542185	542209	SRB	0.0219466
chrXVI	560304	560311	GSB	0.000681819
chrXVI	572244	572278	GSB	0.00351733
chrXVI	583606	583632	GSB	0.000335634
chrXVI	592864	592890	GSB	0.000837434
chrXVI	614654	614681	GSB	0.000332228
chrXVI	627122	627149	GSB	0.000552821
chrXVI	627509	627518	GSB	0.00252779
chrXVI	641221	641248	GSB	0.00104213
chrXVI	641528	641555	GSB	0.000488567
chrXVI	643635	643662	GSB	0.000703224
chrXVI	647178	647197	SFB	0.0307747
chrXVI	648461	648488	GSB	0.00141866
chrXVI	653879	653905	GSB	0.00103858
chrXVI	664816	664844	GSB	0.00487894
chrXVI	666129	666141	GSB	0.0169085
chrXVI	667516	667544	GSB	0.000491959
chrXVI	677021	677030	SRB	0.011463
chrXVI	682060	682087	GSB	0.000748322
chrXVI	682600	682626	GSB	0.000501423
chrXVI	689880	689897	GSB	0.000626738
chrXVI	695206	695232	GSB	0.00145583
chrXVI	696961	696987	GSB	0.00122223
chrXVI	700303	700333	GSB	0.00202142
chrXVI	719464	719491	GSB	0.000912481
chrXVI	730356	730382	GSB	0.00081006
chrXVI	731978	732004	SRB	0.00993834
chrXVI	744262	744289	GSB	0.000885009
chrXVI	770857	770883	GSB	0.000405876
chrXVI	797395	797421	GSB	0.00151574
chrXVI	810653	810662	SRB	0.00787361
chrXVI	821577	821604	GSB	0.00475446
chrXVI	829169	829199	GSB	0.0145343
chrXVI	829189	829216	GSB	0.000739327
chrXVI	840472	840499	SFB	0.045938
chrXVI	840584	840610	GSB	0.00186408
chrXVI	870518	870538	GSB	0.0033483
chrXVI	899907	899945	GSB	0.0246939
chrXVI	899966	899996	GSB	0.0058595
chrXVI	900022	900049	GSB	0.000700421
chrXVI	920057	920083	GSB	0.000731745
chrXVI	942647	942675	GSB	0.0131424

## Sheet: Table2 CTCF border pairs
Table2: Human CTCF border pairs. Coordinates are based on hg19/GRCh37. SRB = single reverse border derived border pair; SFB=single forward border derived border pair; GSB=Gale-Sharpley border pair
#chrom	start	end	label	pvalue
chr1	104966	104993	SFB	0.048908
chr1	521563	521602	SFB	0.0305609
chr1	714165	714215	SRB	0.0182551
chr1	793499	793565	SRB	0.01211
chr1	840126	840167	GSB	0.00494958
chr1	873592	873668	GSB	0.00159504
chr1	886925	886980	GSB	0.00402016
chr1	919668	919696	GSB	0.00292884
chr1	919680	919751	GSB	0.00791032
chr1	937367	937412	SFB	0.0306386
chr1	950910	950955	GSB	0.00404625
chr1	950925	950930	GSB	0.00536754
chr1	999326	999353	GSB	0.00176319
chr1	1057551	1057667	GSB	0.00256467
chr1	1057631	1057678	GSB	0.00439851
chr1	1166287	1166320	GSB	0.00256609
chr1	1185771	1185850	GSB	0.00128912
chr1	1200476	1200542	SFB	0.013083
chr1	1225708	1225738	GSB	0.00401555
chr1	1225727	1225754	GSB	0.0030492
chr1	1235564	1235594	GSB	0.00251686
chr1	1240794	1240822	GSB	0.00179402
chr1	1280080	1280232	GSB	0.007582
chr1	1280153	1280194	GSB	0.00467438
chr1	1280159	1280186	GSB	0.0091668
chr1	1285280	1285349	SRB	0.0277074
chr1	1307630	1307657	GSB	0.00369862
chr1	1334931	1334965	GSB	0.0129264
chr1	1337520	1337564	GSB	0.00971161
chr1	1337636	1337715	GSB	0.00915675
chr1	1376470	1376494	GSB	0.00322987
chr1	1440442	1440494	GSB	0.00243058
chr1	1441082	1441083	SRB	0.0479424
chr1	1486344	1486395	GSB	0.00553804
chr1	1486511	1486574	GSB	0.000977669
chr1	1533153	1533231	GSB	0.010851
chr1	1555617	1555665	GSB	0.000929873
chr1	1555625	1555631	GSB	0.00563
chr1	1597296	1597334	GSB	0.00139349
chr1	1610543	1610573	SFB	0.0220938
chr1	1624384	1624434	GSB	0.00474718
chr1	1720620	1720678	GSB	0.00581458
chr1	1720638	1720646	GSB	0.0113293
chr1	1728100	1728124	GSB	0.00732201
chr1	1837825	1837879	GSB	0.007391
chr1	1875573	1875607	GSB	0.00654542
chr1	1886452	1886468	SRB	0.0177905
chr1	1891619	1891656	GSB	0.006126
chr1	1976412	1976463	SFB	0.0393187
chr1	1978042	1978090	GSB	0.00521111
chr1	1981059	1981069	GSB	0.00573385
chr1	2023218	2023251	GSB	0.000916408
chr1	2036178	2036201	SRB	0.0189973
chr1	2071563	2071608	SRB	0.0194189
chr1	2105919	2105927	GSB	0.00432397
chr1	2126766	2126772	GSB	0.00617837
chr1	2144601	2144656	GSB	0.00401424
chr1	2169282	2169323	GSB	0.00198779
chr1	2243070	2243116	GSB	0.0066055
chr1	2246828	2246898	GSB	0.00205515
chr1	2314159	2314204	GSB	0.00557865
chr1	2314189	2314255	GSB	0.00612375
chr1	2345978	2346026	GSB	0.00549915
chr1	2345983	2346016	GSB	0.00720805
chr1	2361645	2361705	GSB	0.00515065
chr1	2470924	2470966	GSB	0.00159342
chr1	2479611	2479651	GSB	0.00719033
chr1	2479624	2479652	GSB	0.00259095
chr1	2493554	2493572	GSB	0.010682
chr1	2530146	2530155	GSB	0.000323137
chr1	2688946	2688971	GSB	0.00893648
chr1	2689048	2689098	GSB	0.00654243
chr1	2703346	2703398	GSB	0.0115676
chr1	2703357	2703388	GSB	0.0102629
chr1	2703379	2703408	GSB	0.00788608
chr1	2718317	2718346	GSB	0.0045798
chr1	2718330	2718377	GSB	0.00559479
chr1	2738717	2738756	SRB	0.0111031
chr1	2838752	2838803	GSB	0.00117547
chr1	3200729	3200814	SRB	0.00787401
chr1	3236678	3236725	GSB	0.00858418
chr1	3326844	3326875	SRB	0.0163885
chr1	3333794	3333854	SFB	0.0359411
chr1	3341451	3341462	GSB	0.00590189
chr1	3347987	3348027	SFB	0.0145633
chr1	3369832	3369854	GSB	0.0162274
chr1	3369838	3369845	GSB	0.00673049
chr1	3399109	3399169	GSB	0.00060187
chr1	3400555	3400604	GSB	0.00508157
chr1	3407934	3407984	GSB	0.00319231
chr1	3434891	3434929	GSB	0.0137486
chr1	3434912	3434922	GSB	0.00146117
chr1	3458820	3458853	GSB	0.00258215
chr1	3481949	3481999	GSB	0.00549258
chr1	3508247	3508256	SRB	0.00746267
chr1	3531911	3531912	GSB	0.00157264
chr1	3535732	3535783	GSB	0.00945391
chr1	3535741	3535775	GSB	0.0139866
chr1	3537974	3538067	SRB	0.00535074
chr1	3612323	3612349	GSB	0.0121818
chr1	3612332	3612382	GSB	0.00616783
chr1	3641142	3641179	GSB	0.00285192
chr1	3692679	3692702	GSB	0.00126857
chr1	3702172	3702235	SFB	0.0136677
chr1	3718263	3718331	SRB	0.0121099
chr1	3773890	3773940	GSB	0.0009601
chr1	3827515	3827553	GSB	0.00552768
chr1	4645422	4645470	GSB	0.00472777
chr1	4645476	4645485	GSB	0.00185848
chr1	4838170	4838202	GSB	0.00699597
chr1	5570085	5570110	GSB	0.00517008
chr1	5570094	5570101	GSB	0.0137804
chr1	5574765	5574819	GSB	0.0047763
chr1	5658782	5658806	SFB	0.00680221
chr1	5681276	5681281	GSB	0.00124493
chr1	5697417	5697457	GSB	0.00406945
chr1	5806014	5806062	GSB	0.00873817
chr1	5806052	5806079	GSB	0.00596053
chr1	5953894	5953944	GSB	0.00162713
chr1	5976220	5976260	GSB	0.00236815
chr1	5976226	5976251	GSB	0.00401798
chr1	6035429	6035457	GSB	0.00269564
chr1	6094650	6094677	GSB	0.00618826
chr1	6101645	6101675	SRB	0.017933
chr1	6113143	6113188	GSB	0.00658991
chr1	6113150	6113262	GSB	0.00938778
chr1	6113199	6113242	GSB	0.00251167
chr1	6142483	6142573	GSB	0.00854951
chr1	6142558	6142627	GSB	0.00365121
chr1	6159989	6160011	SFB	0.0183659
chr1	6165390	6165456	SFB	0.0445103
chr1	6165477	6165526	SRB	0.0407579
chr1	6169053	6169134	GSB	0.00199877
chr1	6197991	6198008	SRB	0.00854701
chr1	6201821	6201873	GSB	0.00140022
chr1	6231738	6231787	GSB	0.00736962
chr1	6231745	6231800	GSB	0.0145059
chr1	6231780	6231807	GSB	0.00217145
chr1	6243710	6243761	SFB	0.0333242
chr1	6245953	6246027	GSB	0.00509547
chr1	6246016	6246069	GSB	0.00637913
chr1	6265405	6265427	GSB	0.00570214
chr1	6298884	6298902	GSB	0.00182959
chr1	6306916	6306965	GSB	0.00613553
chr1	6306937	6306992	GSB	0.00796873
chr1	6341029	6341075	GSB	0.00143567
chr1	6403696	6403735	GSB	0.00575609
chr1	6408144	6408198	SFB	0.0301551
chr1	6423315	6423361	SRB	0.00956587
chr1	6438311	6438362	SRB	0.0364735
chr1	6457199	6457240	GSB	0.00228098
chr1	6464878	6464930	GSB	0.00816633
chr1	6474529	6474568	GSB	0.00118355
chr1	6483654	6483711	GSB	0.00264292
chr1	6498235	6498293	GSB	0.00576013
chr1	6524739	6524814	GSB	0.00457011
chr1	6535719	6535784	GSB	0.00713309
chr1	6546688	6546726	GSB	0.00408127
chr1	6546716	6546720	GSB	0.00740663
chr1	6550082	6550097	GSB	0.00387132
chr1	6583841	6583883	GSB	0.00248802
chr1	6583868	6583875	GSB	0.0121045
chr1	6614644	6614700	GSB	0.00429632
chr1	6614688	6614715	GSB	0.00759987
chr1	6669731	6669854	GSB	0.00614692
chr1	6669769	6669833	GSB	0.0108421
chr1	6669824	6669859	GSB	0.00902854
chr1	6669843	6669888	GSB	0.00338416
chr1	6694820	6694838	GSB	0.0134671
chr1	6694831	6694870	GSB	0.00608396
chr1	6694861	6694896	GSB	0.00773218
chr1	6706721	6706776	GSB	0.00319957
chr1	6706743	6706765	GSB	0.0104156
chr1	6761952	6762047	GSB	0.000933747
chr1	6780156	6780227	GSB	0.00382566
chr1	6780208	6780255	GSB	0.00351915
chr1	6787692	6787733	GSB	0.0130623
chr1	6787694	6787725	GSB	0.0106273
chr1	6843474	6843479	GSB	0.00103964
chr1	6854371	6854414	GSB	0.00373968
chr1	6950139	6950164	GSB	0.00694773
chr1	6950148	6950228	GSB	0.00723727
chr1	7020735	7020771	GSB	0.00176806
chr1	7020739	7020763	GSB	0.00224447
chr1	7058440	7058581	GSB	0.00354739
chr1	7058479	7058573	GSB	0.00117625
chr1	7102930	7102986	GSB	0.00324387
chr1	7130631	7130640	GSB	0.00253161
chr1	7177440	7177488	SFB	0.0256931
chr1	7177659	7177715	GSB	0.0073498
chr1	7177678	7177696	GSB	0.00695515
chr1	7246943	7246961	GSB	0.00914231
chr1	7268123	7268169	GSB	0.00272434
chr1	7268136	7268175	GSB	0.00266089
chr1	7278424	7278510	GSB	0.0034479
chr1	7347276	7347335	SRB	0.00535274
chr1	7363104	7363140	GSB	0.000853356
chr1	7363203	7363245	GSB	0.00387701
chr1	7514313	7514380	GSB	0.00170657
chr1	7600010	7600066	GSB	0.00546326
chr1	7621657	7621702	GSB	0.00114247
chr1	7707459	7707506	GSB	0.00561973
chr1	7707487	7707498	GSB	0.010839
chr1	7727754	7727801	GSB	0.0046492
chr1	7729680	7729736	GSB	0.00220596
chr1	7813048	7813088	GSB	0.00762195
chr1	7868485	7868514	GSB	0.00355828
chr1	7962981	7963038	GSB	0.00283198
chr1	8021492	8021537	GSB	0.00359238
chr1	8021500	8021551	GSB	0.00195423
chr1	8035460	8035496	SRB	0.029677
chr1	8042488	8042526	GSB	0.00879428
chr1	8075197	8075250	GSB	0.00404831
chr1	8075236	8075257	GSB	0.00729881
chr1	8075236	8075243	GSB	0.0126735
chr1	8091416	8091471	GSB	0.00189513
chr1	8121763	8121774	GSB	0.00276396
chr1	8156797	8156809	GSB	0.00117778
chr1	8156827	8156905	GSB	0.00336313
chr1	8225863	8225887	GSB	0.00172339
chr1	8272001	8272073	GSB	0.00264122
chr1	8275014	8275039	GSB	0.00428644
chr1	8299170	8299222	GSB	0.00456212
chr1	8299177	8299206	GSB	0.00704091
chr1	8374526	8374565	GSB	0.00953088
chr1	8409210	8409262	GSB	0.00730037
chr1	8411864	8411878	GSB	0.00462665
chr1	8411875	8412013	GSB	0.00580229
chr1	8411884	8411979	GSB	0.00423583
chr1	8435063	8435105	SFB	0.0144305
chr1	8458916	8458968	GSB	0.00309005
chr1	8458922	8458946	GSB	0.0023664
chr1	8499690	8499722	GSB	0.01035
chr1	8503743	8503800	GSB	0.00231186
chr1	8621265	8621323	GSB	0.00545941
chr1	8631394	8631427	GSB	0.00192114
chr1	8731571	8731584	GSB	0.00770113
chr1	8761594	8761645	GSB	0.00987445
chr1	8761632	8761659	GSB	0.00151771
chr1	8786740	8786772	GSB	0.00570072
chr1	8836376	8836419	GSB	0.00140934
chr1	8909162	8909231	GSB	0.0050433
chr1	8919662	8919690	GSB	0.0128265
chr1	8922688	8922737	SRB	0.0230649
chr1	8939516	8939588	SFB	0.0107401
chr1	8962932	8962934	GSB	0.00247979
chr1	8963735	8963742	SRB	0.0138286
chr1	8978303	8978360	GSB	0.0030629
chr1	8978333	8978370	GSB	0.00706513
chr1	9023120	9023136	GSB	0.00575019
chr1	9023133	9023182	GSB	0.0061055
chr1	9048303	9048311	GSB	0.00376982
chr1	9065370	9065390	GSB	0.00647552
chr1	9070253	9070280	GSB	0.00702787
chr1	9161798	9161837	GSB	0.00136823
chr1	9170971	9171021	GSB	0.00676868
chr1	9202459	9202509	GSB	0.00971721
chr1	9202471	9202498	GSB	0.0112563
chr1	9241440	9241492	GSB	0.00628437
chr1	9241500	9241531	GSB	0.00430402
chr1	9256664	9256717	GSB	0.0128779
chr1	9256710	9256723	GSB	0.00228818
chr1	9279823	9279856	SRB	0.018407
chr1	9294575	9294669	SRB	0.0100511
chr1	9310266	9310329	GSB	0.00627903
chr1	9327362	9327371	GSB	0.00299418
chr1	9327473	9327533	SFB	0.0321294
chr1	9349215	9349276	GSB	0.00469021
chr1	9516033	9516113	GSB	0.00544218
chr1	9551274	9551292	GSB	0.00771265
chr1	9551283	9551337	GSB	0.00779253
chr1	9606864	9606886	GSB	0.00110268
chr1	9633126	9633172	SRB	0.0282443
chr1	9633937	9633969	GSB	0.00442498
chr1	9648645	9648690	GSB	0.00352405
chr1	9675817	9675849	GSB	0.00292154
chr1	9687171	9687209	SRB	0.0361769
chr1	9762441	9762484	GSB	0.00210208
chr1	9785199	9785263	GSB	0.00261809
chr1	9844773	9844813	GSB	0.00166234
chr1	9888094	9888190	GSB	0.00760843
chr1	9888102	9888173	GSB	0.00276764
chr1	9927699	9927754	GSB	0.00509957
chr1	9935077	9935132	GSB	0.00360161
chr1	9974625	9974680	GSB	0.00110348
chr1	9974634	9974689	GSB	0.0050453
chr1	10002563	10002600	GSB	0.00892978
chr1	10002572	10002629	GSB	0.00572988
chr1	10010523	10010573	GSB	0.00358458
chr1	10092641	10092702	SRB	0.0355676
chr1	10094626	10094657	GSB	0.00696545
chr1	10213168	10213216	GSB	0.00255114
chr1	10270406	10270427	GSB	0.0071903
chr1	10398230	10398278	GSB	0.00756257
chr1	10398267	10398315	GSB	0.0108648
chr1	10437617	10437634	GSB	0.00697312
chr1	10437623	10437697	GSB	0.0097872
chr1	10488280	10488287	GSB	0.00314576
chr1	10490414	10490453	SRB	0.015879
chr1	10554844	10554918	GSB	0.00768017
chr1	10567664	10567718	SFB	0.0191418
chr1	10574575	10574644	GSB	0.0151155
chr1	10574681	10574688	GSB	0.00120227
chr1	10646408	10646454	GSB	0.00104982
chr1	10752587	10752625	GSB	0.00520773
chr1	10752626	10752674	GSB	0.00272864
chr1	10970140	10970192	GSB	0.00283349
chr1	10970142	10970200	GSB	0.00898366
chr1	10970172	10970183	GSB	0.00784075
chr1	11002216	11002297	GSB	0.00873366
chr1	11002223	11002273	GSB	0.0073192
chr1	11021230	11021270	GSB	0.0047075
chr1	11097788	11097862	GSB	0.0102951
chr1	11124121	11124149	GSB	0.00119096
chr1	11301950	11301972	GSB	0.00531612
chr1	11322970	11323022	SFB	0.00688437
chr1	11332834	11332934	SFB	0.0257307
chr1	11346469	11346513	GSB	0.0121848
chr1	11380335	11380389	GSB	0.00406145
chr1	11380419	11380425	GSB	0.00522575
chr1	11397682	11397737	SRB	0.0162394
chr1	11424445	11424488	GSB	0.00381956
chr1	11596023	11596081	SFB	0.00862069
chr1	11702639	11702684	GSB	0.00979733
chr1	11705904	11705938	GSB	0.0035971
chr1	11705921	11705930	GSB	0.00802739
chr1	11724227	11724238	GSB	0.000730024
chr1	11771294	11771377	GSB	0.00798597
chr1	11771315	11771368	GSB	0.00426889
chr1	11780034	11780057	GSB	0.00442804
chr1	11809378	11809394	GSB	0.00459997
chr1	11809425	11809469	GSB	0.00846544
chr1	11845404	11845412	GSB	0.00277729
chr1	11898874	11898928	GSB	0.00305003
chr1	11906028	11906057	GSB	0.00300201
chr1	11925706	11925756	GSB	0.0123504
chr1	11925722	11925766	GSB	0.00243435
chr1	11954157	11954212	GSB	0.00628995
chr1	11967914	11967929	GSB	0.00303916
chr1	12027239	12027351	GSB	0.00792793
chr1	12027323	12027377	GSB	0.0121451
chr1	12027338	12027390	GSB	0.00752232
chr1	12061840	12061914	GSB	0.00192021
chr1	12091470	12091522	GSB	0.00439886
chr1	12139805	12139853	GSB	0.00296164
chr1	12167024	12167057	GSB	0.00565568
chr1	12167041	12167049	GSB	0.00246468
chr1	12178822	12178837	GSB	0.0105901
chr1	12178830	12178878	GSB	0.0036054
chr1	12184993	12185043	GSB	0.00675198
chr1	12269078	12269123	GSB	0.00429117
chr1	12269086	12269106	GSB	0.0126975
chr1	12289951	12289995	GSB	0.00497429
chr1	12304320	12304476	GSB	0.00734978
chr1	12304327	12304379	GSB	0.011061
chr1	12304363	12304414	GSB	0.00325897
chr1	12332289	12332297	GSB	0.0027027
chr1	12335602	12335656	GSB	0.00427628
chr1	12335637	12335650	GSB	0.0115444
chr1	12374537	12374616	GSB	0.00245466
chr1	12374542	12374555	GSB	0.00402651
chr1	12482742	12482758	GSB	0.00619736
chr1	12661449	12661460	GSB	0.00327421
chr1	12680020	12680060	GSB	0.00465943
chr1	12719148	12719155	GSB	0.00318806
chr1	12844065	12844132	GSB	0.00959468
chr1	12844078	12844117	GSB	0.00274755
chr1	13870599	13870623	SRB	0.0079229
chr1	13897581	13897621	GSB	0.00375876
chr1	13992320	13992363	SFB	0.0129542
chr1	14024455	14024470	GSB	0.00137154
chr1	14041560	14041583	SRB	0.0246822
chr1	14052517	14052540	GSB	0.0123597
chr1	14052580	14052640	GSB	0.00132806
chr1	14133885	14133909	GSB	0.00292698
chr1	14133905	14133993	GSB	0.011574
chr1	14140319	14140355	GSB	0.00428702
chr1	14155520	14155587	GSB	0.00191245
chr1	14277318	14277363	SRB	0.0176919
chr1	14287046	14287094	GSB	0.00586712
chr1	14421699	14421763	GSB	0.000667601
chr1	14893733	14893774	SRB	0.00958749
chr1	15058590	15058611	GSB	0.00471882
chr1	15096142	15096187	GSB	0.000786384
chr1	15105765	15105923	GSB	0.00555209
chr1	15105814	15105840	GSB	0.00367117
chr1	15177243	15177303	GSB	0.000576132
chr1	15242010	15242017	GSB	0.00899004
chr1	15242029	15242083	GSB	0.0106191
chr1	15354183	15354245	GSB	0.00498169
chr1	15364778	15364850	GSB	0.0036621
chr1	15364788	15364841	GSB	0.00437443
chr1	15373183	15373231	GSB	0.00349683
chr1	15389140	15389209	GSB	0.00395229
chr1	15427059	15427077	GSB	0.00647249
chr1	15455174	15455221	GSB	0.00414106
chr1	15478970	15479012	SRB	0.0111421
chr1	15480832	15480855	SFB	0.0206366
chr1	15526978	15527041	GSB	0.00481122
chr1	15527014	15527053	GSB	0.00221767
chr1	15547819	15547827	GSB	0.001504
chr1	15599199	15599252	GSB	0.00666793
chr1	15599212	15599259	GSB	0.0128402
chr1	15610183	15610232	GSB	0.00463284
chr1	15614783	15614862	GSB	0.00505791
chr1	15631382	15631445	GSB	0.00265406
chr1	15650185	15650245	SFB	0.0254096
chr1	15658565	15658571	SFB	0.0205491
chr1	15691408	15691460	GSB	0.00178145
chr1	15691454	15691475	GSB	0.00406066
chr1	15757820	15757855	GSB	0.00888498
chr1	15757829	15757913	GSB	0.0123155
chr1	15828095	15828149	GSB	0.00467547
chr1	15911076	15911126	SFB	0.044836
chr1	15921758	15921791	GSB	0.00260092
chr1	16029785	16029834	GSB	0.00728282
chr1	16068021	16068074	GSB	0.00592791
chr1	16068042	16068058	GSB	0.00493712
chr1	16118675	16118727	GSB	0.00337114
chr1	16130023	16130060	GSB	0.00108666
chr1	16130026	16130030	GSB	0.0117218
chr1	16142100	16142179	SFB	0.0286898
chr1	16142221	16142271	GSB	0.00128882
chr1	16212344	16212360	GSB	0.0036778
chr1	16285519	16285560	SRB	0.00621117
chr1	16321233	16321256	GSB	0.00799241
chr1	16335632	16335679	GSB	0.00950559
chr1	16359481	16359533	GSB	0.00845555
chr1	16382736	16382786	GSB	0.00156352
chr1	16405494	16405540	GSB	0.00823788
chr1	16405514	16405571	GSB	0.00602666
chr1	16408964	16409032	GSB	0.00662665
chr1	16481102	16481138	GSB	0.00254589
chr1	16481306	16481355	SRB	0.0381611
chr1	16514400	16514442	GSB	0.00494921
chr1	16531657	16531706	GSB	0.00122639
chr1	16562816	16562864	GSB	0.003281
chr1	16571045	16571104	GSB	0.0107961
chr1	16616639	16616665	GSB	0.00101472
chr1	16690016	16690064	GSB	0.00867532
chr1	16690028	16690058	GSB	0.00544534
chr1	16767087	16767145	GSB	0.0108967
chr1	16801569	16801596	SFB	0.0183676
chr1	16835761	16835800	SFB	0.0130037
chr1	16918427	16918453	GSB	0.00502094
chr1	16918434	16918492	GSB	0.0145978
chr1	16947672	16947716	GSB	0.00211274
chr1	16951585	16951630	GSB	0.0104014
chr1	16951596	16951712	GSB	0.00604418
chr1	17011394	17011426	GSB	0.00763886
chr1	17011404	17011418	GSB	0.00170951
chr1	17029806	17029855	SRB	0.0243888
chr1	17036426	17036485	GSB	0.00695926
chr1	17042762	17042782	SRB	0.00705588
chr1	17227406	17227438	GSB	0.00213897
chr1	17227615	17227681	SRB	0.0172373
chr1	17236401	17236548	GSB	0.00922668
chr1	17236454	17236482	GSB	0.00978928
chr1	17242187	17242233	GSB	0.00143883
chr1	17274063	17274099	SFB	0.00812521
chr1	17278330	17278375	GSB	0.00817356
chr1	17290129	17290177	GSB	0.011836
chr1	17313625	17313674	SFB	0.0231237
chr1	17372744	17372796	GSB	0.00685911
chr1	17372778	17372815	GSB	0.0136693
chr1	17386310	17386314	GSB	0.00607351
chr1	17402081	17402117	GSB	0.00361462
chr1	17452391	17452412	GSB	0.00340061
chr1	17452413	17452455	GSB	0.0100957
chr1	17563710	17563753	GSB	0.00237485
chr1	17600905	17600911	GSB	0.00369784
chr1	17662790	17662813	GSB	0.0130761
chr1	17697284	17697357	GSB	0.0030737
chr1	17732815	17732860	GSB	0.00769129
chr1	17732816	17732834	GSB	0.00394133
chr1	17746500	17746537	GSB	0.00413189
chr1	17746506	17746584	GSB	0.00797325
chr1	17768358	17768407	GSB	0.00226515
chr1	17803992	17804051	GSB	0.00301332
chr1	17811989	17812041	SFB	0.0184537
chr1	17820868	17820907	GSB	0.00219497
chr1	17828958	17829017	GSB	0.00358911
chr1	17834581	17834622	GSB	0.00132466
chr1	17899323	17899354	GSB	0.00524489
chr1	17899334	17899404	GSB	0.00226005
chr1	17901152	17901233	GSB	0.00145965
chr1	17933539	17933550	GSB	0.00149119
chr1	17956061	17956093	GSB	0.00135225
chr1	17956134	17956184	GSB	0.00656097
chr1	17980332	17980429	GSB	0.00435243
chr1	17988220	17988291	GSB	0.00706685
chr1	18050256	18050355	GSB	0.00186371
chr1	18081738	18081793	SFB	0.0156631
chr1	18085775	18085788	GSB	0.00196023
chr1	18152768	18152805	GSB	0.00217384
chr1	18152789	18152796	GSB	0.00485252
chr1	18152817	18152876	GSB	0.00786776
chr1	18249522	18249565	GSB	0.00951113
chr1	18249541	18249556	GSB	0.00241604
chr1	18311139	18311180	GSB	0.00877663
chr1	18311200	18311259	GSB	0.00721089
chr1	18325570	18325642	GSB	0.00103639
chr1	18427113	18427147	GSB	0.00526112
chr1	18544062	18544109	GSB	0.0012373
chr1	18561421	18561474	GSB	0.00776818
chr1	18561432	18561488	GSB	0.00736658
chr1	18561434	18561542	GSB	0.00690513
chr1	18573138	18573238	SRB	0.0369812
chr1	18626350	18626383	GSB	0.0044305
chr1	18626369	18626377	GSB	0.0116344
chr1	18629483	18629548	SRB	0.0406334
chr1	18649077	18649094	GSB	0.0014245
chr1	18650955	18651024	SFB	0.0440987
chr1	18700600	18700618	GSB	0.00425707
chr1	18857514	18857609	GSB	0.000625734
chr1	18883049	18883076	GSB	0.00471304
chr1	18908119	18908146	GSB	0.00806043
chr1	18908128	18908208	GSB	0.00676277
chr1	18924078	18924121	GSB	0.00536874
chr1	18935239	18935253	GSB	0.00291647
chr1	19008042	19008083	GSB	0.00651904
chr1	19008055	19008074	GSB	0.00814848
chr1	19147469	19147495	GSB	0.00890873
chr1	19201870	19201921	GSB	0.0029021
chr1	19201879	19201933	GSB	0.00822739
chr1	19210747	19210791	GSB	0.0118978
chr1	19210773	19210827	GSB	0.00740727
chr1	19233580	19233631	GSB	0.00709886
chr1	19239716	19239721	GSB	0.00928525
chr1	19299122	19299184	GSB	0.00120627
chr1	19422875	19422902	GSB	0.000598177
chr1	19440291	19440351	GSB	0.00184568
chr1	19506248	19506263	SFB	0.010725
chr1	19567940	19567952	GSB	0.00717098
chr1	19668163	19668183	GSB	0.00620027
chr1	19670980	19671052	GSB	0.00419462
chr1	19700945	19701028	GSB	0.00372688
chr1	19717945	19718000	GSB	0.0123555
chr1	19717968	19717983	GSB	0.0130267
chr1	19717985	19718033	GSB	0.00254943
chr1	19772402	19772414	GSB	0.000431681
chr1	19814388	19814427	GSB	0.00176865
chr1	19908906	19908972	GSB	0.00732869
chr1	19969694	19969740	GSB	0.00305696
chr1	19977808	19977881	GSB	0.00193132
chr1	19980374	19980405	GSB	0.00685058
chr1	19986526	19986565	SFB	0.0414544
chr1	19988393	19988443	SRB	0.0141474
chr1	20031192	20031244	GSB	0.00531154
chr1	20042253	20042309	GSB	0.0106424
chr1	20042292	20042317	GSB	0.00290679
chr1	20063977	20063999	GSB	0.00133449
chr1	20088793	20088868	GSB	0.00491881
chr1	20088841	20088895	GSB	0.0141347
chr1	20126052	20126153	GSB	0.00162007
chr1	20137895	20137901	GSB	0.00214496
chr1	20137904	20137970	GSB	0.0131038
chr1	20198771	20198841	GSB	0.00566304
chr1	20198799	20198853	GSB	0.00451392
chr1	20208716	20208767	GSB	0.0058007
chr1	20244654	20244664	GSB	0.00219873
chr1	20301477	20301502	GSB	0.0039123
chr1	20414307	20414378	SFB	0.0232661
chr1	20427544	20427565	GSB	0.0129682
chr1	20427558	20427600	GSB	0.0020183
chr1	20478983	20479026	GSB	0.00860316
chr1	20479019	20479045	GSB	0.0103566
chr1	20492080	20492096	GSB	0.00587664
chr1	20492082	20492111	GSB	0.00926978
chr1	20521830	20521880	GSB	0.00310393
chr1	20539485	20539548	GSB	0.00492218
chr1	20543291	20543334	SRB	0.0260912
chr1	20560020	20560058	GSB	0.00335534
chr1	20688451	20688499	GSB	0.00274541
chr1	20703543	20703548	GSB	0.0164411
chr1	20703598	20703665	GSB	0.00596888
chr1	20757065	20757080	GSB	0.00848102
chr1	20757072	20757120	GSB	0.00285363
chr1	20820432	20820487	GSB	0.00531663
chr1	20848973	20849026	GSB	0.00454024
chr1	20901896	20901908	GSB	0.00544035
chr1	20959777	20959870	GSB	0.00279383
chr1	20966784	20966839	GSB	0.00972851
chr1	20966789	20966822	GSB	0.0146992
chr1	20990059	20990113	GSB	0.0144176
chr1	20990095	20990105	GSB	0.0025907
chr1	21023471	21023519	GSB	0.0107553
chr1	21029108	21029159	GSB	0.0166892
chr1	21059690	21059737	GSB	0.0039521
chr1	21059707	21059738	GSB	0.00415208
chr1	21310226	21310256	GSB	0.00407409
chr1	21521823	21521878	GSB	0.0027411
chr1	21521870	21521944	GSB	0.00591839
chr1	21543519	21543565	GSB	0.00751182
chr1	21543534	21543586	GSB	0.00846333
chr1	21544550	21544601	GSB	0.00849649
chr1	21544558	21544647	GSB	0.00413547
chr1	21558620	21558641	GSB	0.0129232
chr1	21558628	21558668	GSB	0.00144049
chr1	21571600	21571647	SFB	0.0210885
chr1	21581896	21581904	GSB	0.00186446
chr1	21596844	21596886	GSB	0.0104115
chr1	21596876	21596916	GSB	0.00577475
chr1	21629320	21629378	GSB	0.000524852
chr1	21648579	21648597	SFB	0.0109829
chr1	21661391	21661444	GSB	0.00749325
chr1	21661407	21661490	GSB	0.0124074
chr1	21695137	21695198	GSB	0.00223628
chr1	21697218	21697249	GSB	0.00260746
chr1	21710513	21710548	GSB	0.000890094
chr1	21817459	21817514	GSB	0.00367663
chr1	21837867	21837902	GSB	0.00317661
chr1	21861448	21861499	GSB	0.000955996
chr1	21866537	21866570	SFB	0.0322783
chr1	21900719	21900762	GSB	0.00265748
chr1	21922220	21922239	GSB	0.00248842
chr1	21922226	21922310	GSB	0.00418905
chr1	21982363	21982387	GSB	0.00179219
chr1	21985733	21985793	GSB	0.00313127
chr1	22029876	22029964	GSB	0.00292894
chr1	22029957	22030043	GSB	0.0063479
chr1	22108960	22109059	SFB	0.00729929
chr1	22160687	22160706	GSB	0.00112906
chr1	22266324	22266399	GSB	0.000963364
chr1	22290664	22290687	GSB	0.00696942
chr1	22290670	22290680	GSB	0.0100853
chr1	22307193	22307238	GSB	0.00890354
chr1	22331808	22331855	SFB	0.0201405
chr1	22349509	22349539	GSB	0.00388714
chr1	22349518	22349522	GSB	0.00563394
chr1	22432283	22432368	GSB	0.0120728
chr1	22432301	22432348	GSB	0.0135426
chr1	22458527	22458574	GSB	0.00542953
chr1	22458557	22458583	GSB	0.00848996
chr1	22534931	22535001	GSB	0.0016239
chr1	22602524	22602556	GSB	0.00338751
chr1	22643962	22643990	GSB	0.00318414
chr1	22643972	22643982	GSB	0.00700641
chr1	22743241	22743297	GSB	0.00247006
chr1	22747094	22747148	GSB	0.00561846
chr1	22968667	22968685	GSB	0.00396922
chr1	22985040	22985092	GSB	0.00465502
chr1	23000760	23000805	SRB	0.0249171
chr1	23031104	23031138	GSB	0.00771641
chr1	23031107	23031114	GSB	0.00393052
chr1	23035907	23035959	SRB	0.0154224
chr1	23058512	23058556	GSB	0.00718625
chr1	23058523	23058542	GSB	0.00569346
chr1	23188716	23188765	GSB	0.00835661
chr1	23188755	23188808	GSB	0.0110263
chr1	23215878	23215936	GSB	0.00327529
chr1	23257013	23257022	GSB	0.00256613
chr1	23290845	23290860	GSB	0.0128294
chr1	23290855	23290904	GSB	0.00575504
chr1	23303063	23303123	GSB	0.00763009
chr1	23303341	23303394	SRB	0.0372654
chr1	23345782	23345830	GSB	0.00617588
chr1	23345792	23345838	GSB	0.00110555
chr1	23374342	23374392	GSB	0.000331232
chr1	23408046	23408061	GSB	0.00581448
chr1	23408073	23408118	GSB	0.0028495
chr1	23425369	23425421	GSB	0.00658976
chr1	23505724	23505780	SRB	0.0280012
chr1	23511285	23511397	GSB	0.00828028
chr1	23511294	23511349	GSB	0.00456264
chr1	23511312	23511355	GSB	0.0108829
chr1	23524898	23524902	SRB	0.0141128
chr1	23536886	23536936	GSB	0.00158223
chr1	23543322	23543381	SRB	0.0112275
chr1	23730590	23730639	GSB	0.00342909
chr1	23823710	23823759	GSB	0.00416982
chr1	23854807	23854830	SFB	0.0184728
chr1	23866460	23866512	GSB	0.0110094
chr1	23871351	23871398	GSB	0.00196055
chr1	23892886	23892915	GSB	0.00091523
chr1	23961606	23961616	GSB	0.00526812
chr1	23964072	23964085	GSB	0.00464412
chr1	23984340	23984467	GSB	0.00673788
chr1	23984367	23984430	GSB	0.00549621
chr1	23991894	23991940	SRB	0.0144094
chr1	24018160	24018181	GSB	0.00668677
chr1	24018173	24018181	GSB	0.00378817
chr1	24045147	24045191	GSB	0.010271
chr1	24072218	24072238	GSB	0.00207997
chr1	24077941	24078004	GSB	0.0132652
chr1	24077997	24078060	GSB	0.00295337
chr1	24098777	24098824	GSB	0.00933871
chr1	24136350	24136374	GSB	0.00827214
chr1	24137427	24137469	GSB	0.0066874
chr1	24181224	24181274	GSB	0.00205833
chr1	24194911	24194963	GSB	0.00666591
chr1	24243455	24243505	GSB	0.00597621
chr1	24275826	24275877	GSB	0.00498234
chr1	24285538	24285591	SRB	0.0338796
chr1	24306809	24306865	GSB	0.00260944
chr1	24354742	24354783	GSB	0.00196429
chr1	24397481	24397537	GSB	0.00255551
chr1	24439196	24439248	GSB	0.00683517
chr1	24477108	24477158	GSB	0.0142487
chr1	24477116	24477165	GSB	0.00847242
chr1	24482088	24482157	SFB	0.0377189
chr1	24484467	24484560	GSB	0.0049043
chr1	24484551	24484566	GSB	0.0034223
chr1	24525915	24525970	GSB	0.00546471
chr1	24528523	24528551	GSB	0.00739645
chr1	24592977	24593098	GSB	0.00854884
chr1	24593007	24593036	GSB	0.00951677
chr1	24635328	24635377	GSB	0.00249248
chr1	24711853	24711903	GSB	0.00231802
chr1	24716720	24716764	GSB	0.00998705
chr1	24717976	24717993	GSB	0.00819833
chr1	24719004	24719051	GSB	0.0112807
chr1	24742022	24742049	GSB	0.00801453
chr1	24742036	24742079	GSB	0.0080187
chr1	24748180	24748205	GSB	0.00558248
chr1	24853838	24853876	GSB	0.00237568
chr1	24853864	24853875	GSB	0.00494618
chr1	24868600	24868649	GSB	0.00675525
chr1	24868683	24868769	SRB	0.0406653
chr1	24913862	24913908	GSB	0.00862258
chr1	24920185	24920268	GSB	0.00323202
chr1	24961878	24961929	GSB	0.00652952
chr1	24961888	24961943	GSB	0.013611
chr1	25015209	25015236	GSB	0.00818777
chr1	25015227	25015234	GSB	0.00617903
chr1	25106358	25106370	SRB	0.00807707
chr1	25157345	25157378	GSB	0.00634684
chr1	25161574	25161624	SRB	0.0199838
chr1	25174535	25174573	GSB	0.00447814
chr1	25174560	25174605	GSB	0.00582119
chr1	25176358	25176404	GSB	0.00573779
chr1	25224802	25224814	GSB	0.0120965
chr1	25236187	25236238	SRB	0.047883
chr1	25258897	25258909	SRB	0.00931327
chr1	25363806	25363857	GSB	0.00258455
chr1	25363825	25363833	GSB	0.00892939
chr1	25395402	25395483	SFB	0.00756462
chr1	25428077	25428091	GSB	0.00649929
chr1	25444085	25444120	GSB	0.00155684
chr1	25444106	25444182	GSB	0.0016398
chr1	25475320	25475362	GSB	0.00353184
chr1	25475336	25475434	GSB	0.00350816
chr1	25531509	25531557	GSB	0.00534689
chr1	25531531	25531572	GSB	0.00635392
chr1	25566519	25566561	GSB	0.000547883
chr1	25616675	25616720	GSB	0.00418463
chr1	25729641	25729711	GSB	0.00244495
chr1	25768706	25768731	SFB	0.00526174
chr1	25814187	25814228	GSB	0.000989122
chr1	25828410	25828454	SRB	0.0346296
chr1	25830454	25830494	GSB	0.00734202
chr1	25830464	25830512	GSB	0.00861974
chr1	25847104	25847161	GSB	0.00205027
chr1	25850191	25850234	GSB	0.00950182
chr1	25899421	25899457	GSB	0.00317886
chr1	25916768	25916851	SRB	0.042077
chr1	25935237	25935341	GSB	0.00569684
chr1	25935245	25935309	GSB	0.00450843
chr1	25945624	25945717	GSB	0.0100365
chr1	25945752	25945762	GSB	0.00499196
chr1	26019283	26019290	GSB	0.00323648
chr1	26070758	26070806	GSB	0.00510152
chr1	26070774	26070822	GSB	0.00232437
chr1	26123478	26123484	GSB	0.00323596
chr1	26124682	26124711	SRB	0.0310387
chr1	26137499	26137528	GSB	0.00441087
chr1	26144768	26144802	SRB	0.0253482
chr1	26163930	26163972	SFB	0.0185317
chr1	26216151	26216195	GSB	0.00575288
chr1	26222038	26222086	GSB	0.0139536
chr1	26324776	26324828	GSB	0.00321344
chr1	26356541	26356547	GSB	0.00136336
chr1	26362598	26362639	GSB	0.00254205
chr1	26362609	26362697	GSB	0.00945505
chr1	26431644	26431652	GSB	0.0014556
chr1	26471617	26471715	SFB	0.0468487
chr1	26471797	26471820	GSB	0.00807624
chr1	26496290	26496334	GSB	0.00358231
chr1	26560424	26560489	GSB	0.00282621
chr1	26561727	26561749	SFB	0.0104039
chr1	26602182	26602229	GSB	0.0105564
chr1	26602501	26602537	GSB	0.00647035
chr1	26606148	26606227	GSB	0.010873
chr1	26611727	26611767	GSB	0.00278661
chr1	26648183	26648201	GSB	0.00405115
chr1	26648237	26648266	GSB	0.011044
chr1	26685350	26685353	SRB	0.0096795
chr1	26690445	26690479	GSB	0.00208218
chr1	26718133	26718164	GSB	0.00639507
chr1	26722906	26722968	GSB	0.00780793
chr1	26722923	26722982	GSB	0.0024235
chr1	26743685	26743739	GSB	0.00442114
chr1	26796945	26796991	GSB	0.00294325
chr1	26826769	26826839	GSB	0.00820411
chr1	26826866	26826873	GSB	0.00767878
chr1	26857791	26857835	GSB	0.00249466
chr1	26865354	26865395	GSB	0.00340346
chr1	26924203	26924247	GSB	0.00384832
chr1	26929010	26929065	GSB	0.0114689
chr1	26929016	26929058	GSB	0.0118678
chr1	26946891	26946903	GSB	0.00298231
chr1	27004089	27004194	GSB	0.0147697
chr1	27004172	27004239	GSB	0.0105881
chr1	27045875	27045881	GSB	0.000476739
chr1	27115796	27115831	GSB	0.00687713
chr1	27136672	27136694	GSB	0.00568135
chr1	27179712	27179746	GSB	0.00523814
chr1	27179730	27179790	GSB	0.0107565
chr1	27187826	27187868	GSB	0.00211355
chr1	27189354	27189368	GSB	0.00486936
chr1	27204659	27204679	GSB	0.00267369
chr1	27213774	27213799	GSB	0.00136912
chr1	27293572	27293584	GSB	0.00399383
chr1	27324283	27324325	GSB	0.00143656
chr1	27371173	27371218	GSB	0.00284852
chr1	27372560	27372628	GSB	0.00257382
chr1	27424045	27424086	GSB	0.00647758
chr1	27429336	27429392	GSB	0.00764237
chr1	27435780	27435839	SRB	0.0116807
chr1	27481687	27481754	GSB	0.00634002
chr1	27524576	27524628	GSB	0.00672922
chr1	27611334	27611367	GSB	0.00508938
chr1	27623329	27623408	GSB	0.00687464
chr1	27623337	27623390	GSB	0.00474733
chr1	27627439	27627453	GSB	0.00429918
chr1	27633425	27633483	SRB	0.0440229
chr1	27659419	27659452	GSB	0.00334122
chr1	27684048	27684087	SRB	0.0253889
chr1	27684191	27684198	GSB	0.00215056
chr1	27695551	27695604	GSB	0.00381855
chr1	27699475	27699557	SFB	0.0465059
chr1	27715094	27715101	GSB	0.00247898
chr1	27718899	27718908	SRB	0.0125345
chr1	27719461	27719537	SFB	0.021943
chr1	27722048	27722101	GSB	0.00364096
chr1	27728995	27729042	SFB	0.0164585
chr1	27729639	27729695	SRB	0.026723
chr1	27743158	27743229	GSB	0.00639403
chr1	27743172	27743223	GSB	0.00535422
chr1	27849768	27849807	GSB	0.00974129
chr1	27849776	27849800	GSB	0.0012715
chr1	27873908	27873952	SRB	0.00502511
chr1	27883400	27883454	GSB	0.0123465
chr1	27933027	27933071	GSB	0.00184253
chr1	27935299	27935341	SRB	0.0158502
chr1	27970548	27970598	GSB	0.00398281
chr1	27970555	27970575	GSB	0.00389511
chr1	27989824	27989832	GSB	0.00393636
chr1	27995762	27995819	GSB	0.00460494
chr1	27998875	27998910	SFB	0.0193868
chr1	28046220	28046268	GSB	0.010935
chr1	28052261	28052320	SFB	0.019897
chr1	28184692	28184725	SRB	0.0221824
chr1	28261526	28261605	SFB	0.0311027
chr1	28266993	28267066	GSB	0.00519756
chr1	28274214	28274250	SFB	0.0411362
chr1	28306289	28306340	GSB	0.00283995
chr1	28306297	28306307	GSB	0.00772757
chr1	28363118	28363183	GSB	0.00767815
chr1	28414500	28414547	GSB	0.00415389
chr1	28417873	28417924	GSB	0.0105605
chr1	28439752	28439772	SRB	0.0166546
chr1	28535519	28535574	GSB	0.0125404
chr1	28535537	28535587	GSB	0.00612974
chr1	28575170	28575191	GSB	0.00423414
chr1	28575179	28575183	GSB	0.00480534
chr1	28656095	28656147	SRB	0.0184344
chr1	28686251	28686315	SFB	0.0126744
chr1	28686331	28686383	SRB	0.0146943
chr1	28694836	28694867	SFB	0.0129325
chr1	28736371	28736461	GSB	0.00576717
chr1	28736398	28736448	GSB	0.00619287
chr1	28762856	28762912	GSB	0.00176712
chr1	28798113	28798164	GSB	0.0121684
chr1	28798132	28798181	GSB	0.00352978
chr1	28844659	28844703	GSB	0.00646253
chr1	28867398	28867484	GSB	0.00309605
chr1	28907856	28907904	GSB	0.00258296
chr1	28929547	28929570	GSB	0.00565818
chr1	28967453	28967483	GSB	0.00198772
chr1	28980551	28980586	SFB	0.0125346
chr1	29045953	29046036	GSB	0.00486266
chr1	29063231	29063275	GSB	0.00392279
chr1	29063238	29063244	GSB	0.0119332
chr1	29111760	29111805	GSB	0.00400303
chr1	29119340	29119402	SFB	0.0161353
chr1	29172902	29172916	GSB	0.00219083
chr1	29203875	29203902	GSB	0.009075
chr1	29208718	29208740	GSB	0.00790129
chr1	29220397	29220448	GSB	0.00180463
chr1	29360528	29360540	GSB	0.00924941
chr1	29360566	29360608	GSB	0.00489558
chr1	29444115	29444136	GSB	0.0011718
chr1	29524203	29524246	GSB	0.014049
chr1	29529538	29529590	GSB	0.00694226
chr1	29562918	29562977	GSB	0.00125224
chr1	29572451	29572478	GSB	0.00780974
chr1	29572457	29572470	GSB	0.00491419
chr1	29658869	29658926	GSB	0.00163848
chr1	29667581	29667643	GSB	0.00258526
chr1	29706151	29706206	GSB	0.00565775
chr1	29738529	29738615	GSB	0.00104315
chr1	29780190	29780229	GSB	0.00759645
chr1	29780205	29780253	GSB	0.00364924
chr1	29839994	29840005	GSB	0.00205391
chr1	30129479	30129534	GSB	0.00118489
chr1	30129507	30129602	GSB	0.0103473
chr1	30170951	30171010	SFB	0.0136312
chr1	30171013	30171066	SRB	0.00929624
chr1	30176551	30176591	GSB	0.00715353
chr1	30186890	30186940	SFB	0.0146178
chr1	30266026	30266076	GSB	0.00793662
chr1	30266033	30266051	GSB	0.00448476
chr1	30322111	30322149	GSB	0.0141779
chr1	30322138	30322182	GSB	0.00630986
chr1	30322148	30322262	GSB	0.00598255
chr1	30560488	30560549	SFB	0.0140022
chr1	30579051	30579152	SFB	0.00609471
chr1	30579125	30579171	SRB	0.0171237
chr1	30584512	30584532	GSB	0.00274148
chr1	30705317	30705327	GSB	0.00181038
chr1	30853391	30853448	GSB	0.00363343
chr1	30923734	30923764	GSB	0.00318559
chr1	31181147	31181179	GSB	0.00656944
chr1	31181161	31181244	GSB	0.0114709
chr1	31192184	31192225	GSB	0.00484207
chr1	31197204	31197255	SRB	0.0484166
chr1	31252597	31252649	GSB	0.00336986
chr1	31255330	31255362	GSB	0.0021483
chr1	31274709	31274742	GSB	0.00752819
chr1	31274717	31274782	GSB	0.00919567
chr1	31384376	31384412	GSB	0.00192903
chr1	31402406	31402453	GSB	0.0027529
chr1	31450191	31450275	GSB	0.0016574
chr1	31635676	31635775	GSB	0.00709228
chr1	31654451	31654479	SRB	0.015014
chr1	31655501	31655558	SFB	0.0303365
chr1	31656963	31657028	GSB	0.00682899
chr1	31658678	31658719	GSB	0.00616628
chr1	31658693	31658712	GSB	0.00920187
chr1	31808090	31808119	GSB	0.00404572
chr1	31867625	31867678	SFB	0.0196125
chr1	31869655	31869685	SFB	0.0182658
chr1	31894393	31894435	GSB	0.00243109
chr1	31895740	31895796	GSB	0.0104251
chr1	31936725	31936790	GSB	0.00152341
chr1	32014639	32014685	GSB	0.00808844
chr1	32014667	32014706	GSB	0.0151734
chr1	32029814	32029822	GSB	0.00855627
chr1	32029821	32029870	GSB	0.00274318
chr1	32053511	32053569	GSB	0.00640154
chr1	32053527	32053577	GSB	0.00137142
chr1	32059791	32059811	GSB	0.00362302
chr1	32098873	32098930	GSB	0.00279255
chr1	32129585	32129625	GSB	0.012453
chr1	32129595	32129616	GSB	0.00811395
chr1	32129602	32129607	GSB	0.0124883
chr1	32149781	32149805	GSB	0.00530359
chr1	32149788	32149843	GSB	0.00255398
chr1	32181396	32181452	GSB	0.00124923
chr1	32181417	32181445	GSB	0.00798094
chr1	32211385	32211398	GSB	0.0030823
chr1	32254944	32255016	GSB	0.00500607
chr1	32281713	32281744	GSB	0.0123216
chr1	32281719	32281734	GSB	0.00969962
chr1	32405575	32405618	GSB	0.00582754
chr1	32421858	32421889	GSB	0.00307053
chr1	32429857	32429886	GSB	0.00350893
chr1	32443485	32443522	GSB	0.00430115
chr1	32443577	32443579	GSB	0.0125326
chr1	32469340	32469402	GSB	0.00641048
chr1	32529169	32529203	GSB	0.00345487
chr1	32575104	32575149	GSB	0.00365667
chr1	32593688	32593749	SRB	0.0259311
chr1	32599233	32599243	GSB	0.00540679
chr1	32681373	32681379	GSB	0.0046159
chr1	32681386	32681477	GSB	0.0108179
chr1	32713861	32713929	GSB	0.0066619
chr1	32739514	32739549	GSB	0.00114762
chr1	32782236	32782288	GSB	0.00214357
chr1	32866586	32866633	GSB	0.0079566
chr1	32879714	32879760	GSB	0.00310826
chr1	32914023	32914083	GSB	0.00579683
chr1	32914939	32914996	GSB	0.00409866
chr1	32952980	32953047	GSB	0.00177239
chr1	32986171	32986226	GSB	0.00666112
chr1	33085845	33085924	GSB	0.000857408
chr1	33177888	33177926	GSB	0.00517513
chr1	33207159	33207196	SFB	0.00787401
chr1	33238794	33238805	GSB	0.00121987
chr1	33252688	33252734	GSB	0.00491166
chr1	33294153	33294172	SFB	0.0147996
chr1	33338347	33338398	GSB	0.00360917
chr1	33342408	33342450	GSB	0.00438116
chr1	33399178	33399216	GSB	0.00458345
chr1	33467082	33467115	GSB	0.00337068
chr1	33472955	33473015	GSB	0.00475805
chr1	33516397	33516463	SFB	0.00958579
chr1	33520886	33520937	GSB	0.0117481
chr1	33552112	33552176	GSB	0.00856632
chr1	33560765	33560814	GSB	0.00586841
chr1	33577742	33577783	GSB	0.00721896
chr1	33577748	33577769	GSB	0.0084372
chr1	33577758	33577767	GSB	0.00528103
chr1	33592942	33593023	SFB	0.0320956
chr1	33603618	33603625	GSB	0.00117803
chr1	33613711	33613748	GSB	0.00111333
chr1	33684426	33684463	GSB	0.00364207
chr1	33761183	33761251	GSB	0.00880678
chr1	33764428	33764477	GSB	0.00327324
chr1	33833527	33833570	GSB	0.00343408
chr1	33921587	33921635	GSB	0.00990554
chr1	33921591	33921625	GSB	0.00896967
chr1	33936244	33936275	GSB	0.00287231
chr1	33953850	33953934	GSB	0.000695951
chr1	34078633	34078654	GSB	0.0133551
chr1	34078652	34078696	GSB	0.00561074
chr1	34078766	34078778	GSB	0.0111851
chr1	34090702	34090738	GSB	0.00317831
chr1	34098770	34098828	GSB	0.00765079
chr1	34100598	34100645	SFB	0.0266827
chr1	34201338	34201404	SRB	0.0196237
chr1	34479724	34479786	GSB	0.00308742
chr1	34479789	34479797	GSB	0.00337887
chr1	34579660	34579694	GSB	0.0053296
chr1	34604372	34604397	SRB	0.0138254
chr1	34622502	34622520	GSB	0.00104466
chr1	34925907	34926043	GSB	0.00626156
chr1	34925938	34926009	GSB	0.00327665
chr1	35014981	35015003	GSB	0.00211152
chr1	35063665	35063681	GSB	0.00155052
chr1	35147279	35147296	GSB	0.00580675
chr1	35147288	35147296	GSB	0.00550439
chr1	35208437	35208484	GSB	0.0140908
chr1	35252250	35252306	GSB	0.00373495
chr1	35318481	35318486	GSB	0.0100472
chr1	35325432	35325548	GSB	0.00480153
chr1	35325472	35325535	GSB	0.0127437
chr1	35332151	35332155	GSB	0.00745925
chr1	35362357	35362414	GSB	0.000753008
chr1	35362413	35362438	GSB	0.00748911
chr1	35451032	35451081	GSB	0.000814091
chr1	35578436	35578476	GSB	0.00672328
chr1	35667861	35667907	GSB	0.00300395
chr1	35686775	35686797	GSB	0.00666474
chr1	35764297	35764361	GSB	0.00271046
chr1	35764303	35764313	GSB	0.00240344
chr1	35811074	35811124	GSB	0.00406806
chr1	35811111	35811132	GSB	0.00902972
chr1	35909801	35909828	GSB	0.00383979
chr1	35916815	35916835	GSB	0.0044177
chr1	36030394	36030448	GSB	0.0137211
chr1	36034686	36034730	GSB	0.00645881
chr1	36111718	36111966	GSB	0.00153134
chr1	36111812	36111896	GSB	0.00417581
chr1	36181241	36181285	GSB	0.0103493
chr1	36181257	36181279	GSB	0.0105008
chr1	36192642	36192669	GSB	0.00271385
chr1	36240462	36240498	SRB	0.0235919
chr1	36323630	36323694	GSB	0.000753219
chr1	36348654	36348680	GSB	0.00532639
chr1	36348670	36348708	GSB	0.00691625
chr1	36365708	36365751	GSB	0.0115793
chr1	36365726	36365743	GSB	0.00135619
chr1	36404640	36404684	GSB	0.00189289
chr1	36554360	36554405	GSB	0.0113567
chr1	36554369	36554398	GSB	0.00225126
chr1	36565351	36565365	GSB	0.00789121
chr1	36565758	36565766	GSB	0.0120711
chr1	36600489	36600526	GSB	0.00785403
chr1	36615273	36615307	GSB	0.00633586
chr1	36615273	36615325	GSB	0.00301277
chr1	36653920	36653976	GSB	0.00295737
chr1	36683348	36683385	SRB	0.0301354
chr1	36690551	36690571	GSB	0.0153117
chr1	36751227	36751277	GSB	0.0056154
chr1	36751264	36751283	GSB	0.00301195
chr1	36765631	36765661	GSB	0.00324808
chr1	36808463	36808510	SRB	0.0345481
chr1	36834772	36834830	GSB	0.00635828
chr1	36834823	36834839	GSB	0.00888088
chr1	36886615	36886625	GSB	0.00778989
chr1	36912092	36912145	GSB	0.00164577
chr1	36915632	36915644	SRB	0.0261655
chr1	36982100	36982132	GSB	0.0056315
chr1	36982117	36982163	GSB	0.00508736
chr1	37008667	37008724	SRB	0.0089166
chr1	37019596	37019659	GSB	0.00531423
chr1	37041811	37041840	GSB	0.00649486
chr1	37041829	37041887	GSB	0.00521682
chr1	37075014	37075032	GSB	0.00917692
chr1	37075057	37075087	GSB	0.00448139
chr1	37116180	37116325	GSB	0.00598801
chr1	37116239	37116267	GSB	0.0111356
chr1	37169447	37169519	GSB	0.00736953
chr1	37169463	37169510	GSB	0.00821293
chr1	37468642	37468689	GSB	0.00183423
chr1	37642981	37643041	GSB	0.00343725
chr1	37642997	37643032	GSB	0.00470896
chr1	37789531	37789555	GSB	0.00384415
chr1	37789544	37789547	GSB	0.0123855
chr1	37808514	37808604	GSB	0.000696324
chr1	37856970	37856994	SFB	0.00502511
chr1	37899898	37899938	GSB	0.00181651
chr1	37900091	37900109	GSB	0.0030418
chr1	37920594	37920644	GSB	0.00666146
chr1	37920636	37920677	GSB	0.00797962
chr1	37939390	37939436	GSB	0.00218248
chr1	37939398	37939399	GSB	0.00394707
chr1	37953141	37953180	GSB	0.00557192
chr1	37953164	37953170	GSB	0.0162683
chr1	37974997	37975013	GSB	0.00174981
chr1	38027585	38027590	GSB	0.00172453
chr1	38068871	38068900	GSB	0.00334838
chr1	38086552	38086593	GSB	0.00211349
chr1	38148214	38148230	GSB	0.00283673
chr1	38158053	38158083	GSB	0.0016502
chr1	38260637	38260685	GSB	0.000802563
chr1	38276888	38276937	GSB	0.00762032
chr1	38325928	38325973	GSB	0.00860204
chr1	38325958	38325990	GSB	0.00834686
chr1	38325966	38325979	GSB	0.0138828
chr1	38356147	38356180	SFB	0.0107652
chr1	38356211	38356256	SRB	0.0197405
chr1	38385122	38385139	GSB	0.00366689
chr1	38385128	38385134	GSB	0.00247395
chr1	38440844	38440903	GSB	0.001856
chr1	38455782	38455857	GSB	0.00991601
chr1	38455814	38455869	GSB	0.00987996
chr1	38484745	38484793	GSB	0.00568969
chr1	38484773	38484781	GSB	0.0042843
chr1	38492453	38492489	GSB	0.0022785
chr1	38506338	38506380	GSB	0.00195226
chr1	38537675	38537710	GSB	0.00468634
chr1	38537703	38537707	GSB	0.00607436
chr1	38595255	38595331	GSB	0.00305493
chr1	38618610	38618640	SFB	0.00502511
chr1	38955622	38955675	GSB	0.00547753
chr1	39052858	39052918	GSB	0.0044641
chr1	39052931	39052979	GSB	0.00238892
chr1	39301076	39301114	GSB	0.00495197
chr1	39301101	39301133	GSB	0.00273015
chr1	39429985	39430033	GSB	0.00188836
chr1	39558191	39558243	GSB	0.00208712
chr1	39564519	39564526	GSB	0.00583014
chr1	39568348	39568387	GSB	0.00732981
chr1	39568432	39568498	SRB	0.047121
chr1	39595321	39595376	GSB	0.00443582
chr1	39649509	39649571	GSB	0.00379323
chr1	39657423	39657492	GSB	0.00495245
chr1	39658328	39658375	GSB	0.00956189
chr1	39724484	39724495	GSB	0.00706526
chr1	39732117	39732202	GSB	0.00123901
chr1	39844127	39844171	GSB	0.00841627
chr1	39844155	39844189	GSB	0.00940952
chr1	39844164	39844245	GSB	0.00650302
chr1	39853363	39853417	GSB	0.00220502
chr1	39876741	39876807	GSB	0.0138202
chr1	40005032	40005081	GSB	0.00315816
chr1	40042640	40042772	GSB	0.00419723
chr1	40042650	40042712	GSB	0.00207842
chr1	40071979	40072025	GSB	0.0123128
chr1	40072000	40072016	GSB	0.00787956
chr1	40072007	40072056	GSB	0.00538843
chr1	40075491	40075528	GSB	0.00091595
chr1	40119356	40119417	GSB	0.00257319
chr1	40123902	40123926	GSB	0.00561057
chr1	40123912	40124012	GSB	0.00372313
chr1	40167667	40167701	GSB	0.00518898
chr1	40167691	40167719	GSB	0.00435045
chr1	40185840	40185900	GSB	0.00222939
chr1	40265520	40265612	GSB	0.00794065
chr1	40282630	40282648	GSB	0.00912583
chr1	40282636	40282693	GSB	0.00726868
chr1	40368092	40368122	SFB	0.0125362
chr1	40385319	40385363	GSB	0.00345098
chr1	40439347	40439378	GSB	0.00310861
chr1	40498158	40498163	GSB	0.00390667
chr1	40544349	40544391	GSB	0.00338575
chr1	40550481	40550522	SRB	0.0244269
chr1	40609815	40609872	GSB	0.0121751
chr1	40609835	40609882	GSB	0.00644212
chr1	40618846	40618878	GSB	0.00522085
chr1	40648817	40648861	GSB	0.00254702
chr1	40648831	40648841	GSB	0.00451072
chr1	40663514	40663532	GSB	0.00105073
chr1	40771305	40771365	GSB	0.0107941
chr1	40781064	40781118	GSB	0.00600774
chr1	40781127	40781171	GSB	0.00580382
chr1	40804536	40804584	SRB	0.0217267
chr1	40870609	40870654	SFB	0.0468837
chr1	40870674	40870720	SRB	0.043692
chr1	40904275	40904294	GSB	0.00314793
chr1	40998670	40998719	GSB	0.00297326
chr1	41058007	41058050	GSB	0.00478246
chr1	41078105	41078151	GSB	0.00629734
chr1	41090900	41090942	SRB	0.0299707
chr1	41096340	41096353	GSB	0.0126311
chr1	41134715	41134772	GSB	0.00251162
chr1	41235638	41235686	GSB	0.00764842
chr1	41235653	41235718	GSB	0.0145965
chr1	41240002	41240050	GSB	0.0165964
chr1	41314369	41314414	SRB	0.0465536
chr1	41315874	41315887	GSB	0.0104453
chr1	41321382	41321459	SFB	0.00673632
chr1	41328296	41328339	SRB	0.023288
chr1	41414756	41414803	GSB	0.00368309
chr1	41418355	41418368	GSB	0.00208972
chr1	41469571	41469601	GSB	0.00210833
chr1	41489065	41489122	GSB	0.00559969
chr1	41489082	41489114	GSB	0.00158451
chr1	41503927	41504004	GSB	0.00074141
chr1	41588945	41588987	GSB	0.00343674
chr1	41706107	41706142	GSB	0.00182997
chr1	41728854	41728892	SFB	0.0160019
chr1	41733996	41734042	GSB	0.0114987
chr1	41748520	41748571	GSB	0.0144363
chr1	41748532	41748577	GSB	0.00335244
chr1	41779453	41779471	GSB	0.00225045
chr1	41788713	41788728	GSB	0.00226149
chr1	41882952	41882954	GSB	0.0028595
chr1	41898585	41898626	SFB	0.0225294
chr1	41910086	41910109	SFB	0.00558657
chr1	41950088	41950142	GSB	0.00191526
chr1	41958145	41958162	GSB	0.00849437
chr1	41958153	41958156	GSB	0.00457669
chr1	41961386	41961441	GSB	0.0061389
chr1	41969640	41969673	GSB	0.00462334
chr1	41979211	41979269	SFB	0.0431862
chr1	41981932	41981991	GSB	0.00399891
chr1	42039958	42039979	GSB	0.00467265
chr1	42044806	42044852	GSB	0.00570563
chr1	42044828	42044844	GSB	0.00550528
chr1	42065770	42065811	GSB	0.00445252
chr1	42065780	42065798	GSB	0.00397711
chr1	42220275	42220346	GSB	0.00166515
chr1	42220331	42220443	GSB	0.00153531
chr1	42261219	42261279	GSB	0.00105979
chr1	42277817	42277858	GSB	0.0162637
chr1	42277826	42277849	GSB	0.00638382
chr1	42334432	42334448	GSB	0.000307841
chr1	42384546	42384592	GSB	0.000486087
chr1	42612687	42612735	GSB	0.00847677
chr1	42639159	42639181	GSB	0.00944338
chr1	42639192	42639232	GSB	0.0143608
chr1	42642790	42642795	GSB	0.00473249
chr1	42712647	42712711	GSB	0.00182851
chr1	42780286	42780322	GSB	0.000292584
chr1	42810090	42810108	GSB	0.00441888
chr1	42810101	42810114	GSB	0.0037378
chr1	42945393	42945455	GSB	0.000670028
chr1	42945424	42945431	GSB	0.00491788
chr1	42977428	42977461	GSB	0.0093672
chr1	42977428	42977473	GSB	0.00453288
chr1	43043700	43043765	GSB	0.00600797
chr1	43043731	43043783	GSB	0.00344658
chr1	43196896	43196943	GSB	0.00328456
chr1	43212923	43212983	GSB	0.00247663
chr1	43222755	43222846	GSB	0.00540233
chr1	43222778	43222833	GSB	0.00956721
chr1	43231686	43231765	GSB	0.00493129
chr1	43231711	43231759	GSB	0.00326177
chr1	43243700	43243744	GSB	0.00859933
chr1	43243703	43243739	GSB	0.00547074
chr1	43312276	43312302	GSB	0.00296341
chr1	43379190	43379243	GSB	0.00311036
chr1	43388757	43388790	GSB	0.00854502
chr1	43388763	43388800	GSB	0.00566859
chr1	43396844	43396885	GSB	0.00717577
chr1	43396877	43396910	GSB	0.00569341
chr1	43396894	43396986	GSB	0.00899121
chr1	43507460	43507483	GSB	0.000717911
chr1	43539499	43539520	GSB	0.0020326
chr1	43609184	43609227	GSB	0.00650407
chr1	43609408	43609475	GSB	0.00149506
chr1	43690939	43690983	SFB	0.0488603
chr1	43693089	43693141	GSB	0.00443804
chr1	43703921	43703974	GSB	0.00967349
chr1	43703944	43703965	GSB	0.0043276
chr1	43823866	43823896	GSB	0.00390059
chr1	43823874	43823884	GSB	0.00347306
chr1	43849302	43849360	GSB	0.00157397
chr1	43880491	43880517	GSB	0.0125692
chr1	43880497	43880506	GSB	0.00259182
chr1	43994939	43994987	GSB	0.0102961
chr1	43994947	43994998	GSB	0.00562498
chr1	44020270	44020303	GSB	0.0025769
chr1	44056218	44056261	SFB	0.00652311
chr1	44119207	44119266	GSB	0.0082394
chr1	44119253	44119290	GSB	0.00407151
chr1	44170672	44170724	GSB	0.00339278
chr1	44229246	44229281	GSB	0.014341
chr1	44245095	44245129	GSB	0.00130056
chr1	44374711	44374762	SFB	0.0234309
chr1	44396298	44396348	GSB	0.00158535
chr1	44400024	44400075	SFB	0.0395407
chr1	44400571	44400630	GSB	0.0121366
chr1	44400610	44400650	GSB	0.0139418
chr1	44412211	44412243	GSB	0.00221857
chr1	44460614	44460649	GSB	0.00280631
chr1	44460630	44460677	GSB	0.0156597
chr1	44471460	44471529	GSB	0.005399
chr1	44502400	44502457	GSB	0.00721022
chr1	44513518	44513543	GSB	0.00460041
chr1	44558029	44558088	GSB	0.00852634
chr1	44558046	44558065	GSB	0.00959781
chr1	44634546	44634612	GSB	0.000545464
chr1	44683544	44683566	GSB	0.00661491
chr1	44702387	44702393	GSB	0.00126663
chr1	44780213	44780290	SRB	0.0436476
chr1	44784079	44784126	GSB	0.0126557
chr1	44784117	44784150	GSB	0.010755
chr1	44827307	44827379	GSB	0.00860924
chr1	44827344	44827401	GSB	0.00368337
chr1	44827372	44827483	GSB	0.00457615
chr1	44844036	44844070	GSB	0.0117723
chr1	44844043	44844048	GSB	0.00769716
chr1	45037890	45037927	GSB	0.0123136
chr1	45037911	45037949	GSB	0.00479983
chr1	45060962	45061020	GSB	0.0050696
chr1	45074008	45074017	GSB	0.0128881
chr1	45074056	45074133	SRB	0.0367105
chr1	45075276	45075333	GSB	0.00934562
chr1	45118694	45118749	GSB	0.00544839
chr1	45121377	45121426	GSB	0.00274332
chr1	45121387	45121433	GSB	0.0114645
chr1	45142996	45143022	GSB	0.00250495
chr1	45173703	45173744	GSB	0.0113818
chr1	45173728	45173769	GSB	0.00294293
chr1	45180799	45180853	GSB	0.00457942
chr1	45195071	45195107	GSB	0.00857736
chr1	45197116	45197157	GSB	0.00468746
chr1	45259497	45259546	GSB	0.00684784
chr1	45259522	45259562	GSB	0.00609681
chr1	45265488	45265543	GSB	0.00429491
chr1	45296836	45296901	SFB	0.0179204
chr1	45301678	45301724	GSB	0.00269948
chr1	45390894	45390924	GSB	0.00482588
chr1	45390916	45390985	GSB	0.00515376
chr1	45480302	45480311	GSB	0.00393848
chr1	45484411	45484476	GSB	0.00432206
chr1	45484471	45484513	GSB	0.0107159
chr1	45530827	45530842	SFB	0.00783154
chr1	45696387	45696443	GSB	0.00364262
chr1	45766096	45766146	GSB	0.00545308
chr1	45769813	45769822	GSB	0.00683247
chr1	45769836	45769922	GSB	0.00399837
chr1	45825618	45825668	GSB	0.00336737
chr1	45825638	45825682	GSB	0.0116878
chr1	45877392	45877412	GSB	0.00177233
chr1	45958951	45958965	GSB	0.00878801
chr1	45958958	45959021	GSB	0.00520117
chr1	45978419	45978439	GSB	0.013266
chr1	45987745	45987802	SRB	0.0445469
chr1	46035891	46035952	GSB	0.00633949
chr1	46035897	46035933	GSB	0.00661515
chr1	46109865	46109917	GSB	0.00184392
chr1	46154087	46154181	GSB	0.00234144
chr1	46154111	46154164	GSB	0.00258969
chr1	46309434	46309484	GSB	0.00083439
chr1	46347416	46347450	GSB	0.0130149
chr1	46347422	46347441	GSB	0.00553127
chr1	46347431	46347478	GSB	0.00882777
chr1	46502886	46502921	GSB	0.000798743
chr1	46596024	46596046	GSB	0.00631527
chr1	46645368	46645377	GSB	0.00302848
chr1	46646077	46646128	SFB	0.0249698
chr1	46663837	46663860	GSB	0.00516874
chr1	46689337	46689358	GSB	0.0059865
chr1	46710746	46710781	GSB	0.00262882
chr1	46713929	46714018	GSB	0.0105027
chr1	46713990	46714024	GSB	0.0042962
chr1	46778197	46778231	GSB	0.00188259
chr1	46799338	46799389	GSB	0.00724638
chr1	46806393	46806440	GSB	0.00325521
chr1	46813922	46813978	GSB	0.0086163
chr1	46872166	46872218	GSB	0.00397997
chr1	46908120	46908174	SFB	0.00976818
chr1	46908458	46908470	GSB	0.00528812
chr1	46912666	46912722	GSB	0.00861968
chr1	46912684	46912714	GSB	0.0124472
chr1	46943234	46943299	GSB	0.0111435
chr1	46943254	46943287	GSB	0.0121856
chr1	46953596	46953629	SRB	0.0374023
chr1	46993854	46993905	GSB	0.00470927
chr1	46993862	46993888	GSB	0.0101415
chr1	47000927	47000971	GSB	0.00453795
chr1	47013824	47013868	GSB	0.00353858
chr1	47088310	47088351	GSB	0.00560748
chr1	47088327	47088367	GSB	0.00948684
chr1	47191076	47191123	GSB	0.0117839
chr1	47191084	47191121	GSB	0.00751986
chr1	47201605	47201636	SFB	0.0470582
chr1	47213530	47213585	GSB	0.00240441
chr1	47343959	47344011	GSB	0.00426263
chr1	47343983	47344036	GSB	0.00912069
chr1	47435054	47435091	SRB	0.0104338
chr1	47468040	47468065	GSB	0.00563873
chr1	47468065	47468122	GSB	0.00424274
chr1	47555191	47555289	SRB	0.0236394
chr1	47557418	47557461	GSB	0.000876214
chr1	47639707	47639726	GSB	0.00284474
chr1	47641183	47641201	GSB	0.00668374
chr1	47641192	47641195	GSB	0.00534351
chr1	47645003	47645039	GSB	0.00435735
chr1	47658692	47658726	GSB	0.0104193
chr1	47728671	47728695	GSB	0.00835424
chr1	47728671	47728691	GSB	0.008974
chr1	47784346	47784419	SFB	0.0174274
chr1	47805287	47805348	GSB	0.00099732
chr1	47854583	47854647	GSB	0.0113865
chr1	47854595	47854637	GSB	0.00568376
chr1	47890204	47890253	SRB	0.0393768
chr1	47902310	47902365	SFB	0.0147064
chr1	47915772	47915829	GSB	0.0107313
chr1	47993515	47993555	SFB	0.021398
chr1	47995335	47995393	GSB	0.00803158
chr1	48015375	48015426	SFB	0.0193512
chr1	48035678	48035685	GSB	0.000866519
chr1	48176351	48176373	GSB	0.00440209
chr1	48192125	48192151	GSB	0.00591074
chr1	48204417	48204434	GSB	0.0124952
chr1	48221289	48221295	GSB	0.00440144
chr1	48225745	48225757	GSB	0.00170708
chr1	48225748	48225755	GSB	0.00836496
chr1	48397295	48397316	GSB	0.000912586
chr1	48413917	48413934	GSB	0.00807516
chr1	48417633	48417693	GSB	0.00516889
chr1	48463453	48463484	GSB	0.00151815
chr1	48489413	48489456	GSB	0.0171912
chr1	48489431	48489459	GSB	0.00143201
chr1	48527016	48527044	GSB	0.0155955
chr1	48527025	48527064	GSB	0.00506673
chr1	48559503	48559564	GSB	0.00350242
chr1	48559544	48559556	GSB	0.00983159
chr1	48571019	48571064	GSB	0.00847876
chr1	48571050	48571076	GSB	0.00654838
chr1	48575240	48575290	GSB	0.00525255
chr1	48668000	48668056	GSB	0.00436991
chr1	48669170	48669207	GSB	0.00423964
chr1	48702693	48702742	GSB	0.00658462
chr1	48963928	48963974	GSB	0.00276742
chr1	48996501	48996631	GSB	0.0126587
chr1	48996547	48996604	GSB	0.00456735
chr1	49018259	49018297	GSB	0.00302758
chr1	49038484	49038535	GSB	0.00138932
chr1	49143148	49143165	GSB	0.0142949
chr1	49143162	49143216	GSB	0.00864628
chr1	49162974	49162993	GSB	0.0055173
chr1	49283346	49283364	GSB	0.00995606
chr1	49336448	49336503	GSB	0.0040805
chr1	49336471	49336496	GSB	0.00956419
chr1	49382411	49382418	GSB	0.00239779
chr1	49426810	49426864	GSB	0.00168188
chr1	50546788	50546790	GSB	0.00679768
chr1	50565456	50565540	GSB	0.00359362
chr1	50737813	50737858	GSB	0.0109159
chr1	50814545	50814595	GSB	0.00127563
chr1	50834273	50834333	GSB	0.0107833
chr1	50834320	50834339	GSB	0.00942389
chr1	50834400	50834459	SRB	0.0411405
chr1	50904874	50904875	GSB	0.000852925
chr1	51048135	51048218	GSB	0.000468985
chr1	51071259	51071368	GSB	0.00635283
chr1	51071286	51071333	GSB	0.00662353
chr1	51086400	51086452	GSB	0.00355075
chr1	51150026	51150092	GSB	0.00442135
chr1	51150038	51150070	GSB	0.00336699
chr1	51169879	51169930	GSB	0.00307638
chr1	51169913	51169932	GSB	0.0158988
chr1	51201226	51201327	GSB	0.00256064
chr1	51215788	51215825	GSB	0.00278982
chr1	51240613	51240672	GSB	0.00453822
chr1	51339203	51339242	GSB	0.0045181
chr1	51339233	51339284	GSB	0.00366453
chr1	51395140	51395220	GSB	0.00369471
chr1	51426140	51426169	GSB	0.00173145
chr1	51435502	51435567	GSB	0.00194859
chr1	51452521	51452562	GSB	0.00202682
chr1	51452527	51452573	GSB	0.0092087
chr1	51510639	51510735	GSB	0.00417455
chr1	51524527	51524618	GSB	0.0140786
chr1	51554330	51554361	GSB	0.0014942
chr1	51605329	51605372	GSB	0.00184108
chr1	51655251	51655303	GSB	0.00589016
chr1	51658034	51658080	GSB	0.00336638
chr1	51762633	51762682	GSB	0.00634706
chr1	51779353	51779395	GSB	0.000371927
chr1	51807733	51807807	GSB	0.00412027
chr1	52000837	52000910	GSB	0.010779
chr1	52035069	52035101	GSB	0.0115674
chr1	52093507	52093560	GSB	0.003803
chr1	52234805	52234863	GSB	0.00429269
chr1	52362676	52362738	GSB	0.00355656
chr1	52392028	52392069	SFB	0.00850472
chr1	52468122	52468180	GSB	0.00707885
chr1	52593269	52593317	GSB	0.00139901
chr1	52607679	52607737	SFB	0.0176209
chr1	52762096	52762149	GSB	0.00397266
chr1	52798763	52798794	GSB	0.00129511
chr1	52870568	52870614	GSB	0.00598838
chr1	52870600	52870643	GSB	0.0128952
chr1	53018409	53018425	GSB	0.00102549
chr1	53132166	53132214	GSB	0.00297324
chr1	53152060	53152111	GSB	0.00132536
chr1	53166708	53166767	GSB	0.00145135
chr1	53213952	53214010	GSB	0.000893286
chr1	53291668	53291726	GSB	0.00756057
chr1	53291711	53291739	GSB	0.00334915
chr1	53370619	53370693	GSB	0.00906753
chr1	53370684	53370731	GSB	0.00493787
chr1	53387429	53387474	GSB	0.00117459
chr1	53435907	53435949	GSB	0.000644216
chr1	53603535	53603565	GSB	0.00284055
chr1	53603543	53603613	GSB	0.00343962
chr1	53638549	53638567	GSB	0.002405
chr1	53647887	53647892	GSB	0.00143191
chr1	53651580	53651601	GSB	0.00145744
chr1	53720883	53720899	GSB	0.0022523
chr1	53731863	53731934	SRB	0.0135175
chr1	53744091	53744122	GSB	0.00493115
chr1	53859152	53859190	GSB	0.00109139
chr1	53910336	53910404	GSB	0.00564461
chr1	53910416	53910419	GSB	0.0140734
chr1	53916106	53916141	SRB	0.0368631
chr1	53935865	53935915	SRB	0.0472301
chr1	53939281	53939321	SFB	0.0143945
chr1	53951322	53951328	GSB	0.00576586
chr1	54007571	54007601	GSB	0.00255904
chr1	54007592	54007685	GSB	0.0085469
chr1	54007620	54007677	GSB	0.00335703
chr1	54105040	54105069	GSB	0.000817243
chr1	54147902	54147987	GSB	0.00451751
chr1	54147958	54148003	GSB	0.00217798
chr1	54181325	54181370	GSB	0.00757662
chr1	54181358	54181392	GSB	0.00293468
chr1	54220479	54220552	GSB	0.00864146
chr1	54220575	54220643	GSB	0.00911125
chr1	54277460	54277476	SRB	0.00640397
chr1	54287242	54287288	SFB	0.0126134
chr1	54292232	54292281	SRB	0.0106863
chr1	54326710	54326768	GSB	0.004274
chr1	54326757	54326775	GSB	0.00366819
chr1	54344338	54344361	GSB	0.00937743
chr1	54344344	54344372	GSB	0.00393818
chr1	54414865	54414884	GSB	0.00126281
chr1	54425485	54425543	GSB	0.00240017
chr1	54457904	54457941	GSB	0.00756423
chr1	54457910	54457924	GSB	0.00130608
chr1	54535927	54535955	GSB	0.00458107
chr1	54547429	54547471	SFB	0.0314617
chr1	54547498	54547551	SRB	0.0280716
chr1	54587357	54587396	SRB	0.0317098
chr1	54591504	54591542	GSB	0.00209289
chr1	54647520	54647564	GSB	0.00663313
chr1	54647571	54647580	GSB	0.00721072
chr1	54738499	54738538	SRB	0.0230277
chr1	54738790	54738808	GSB	0.0087974
chr1	54776798	54776832	GSB	0.003128
chr1	54776814	54776872	GSB	0.00168532
chr1	54955223	54955291	GSB	0.00233611
chr1	54985510	54985548	GSB	0.0103364
chr1	55013497	55013554	GSB	0.00130269
chr1	55013513	55013533	GSB	0.00285681
chr1	55137850	55137906	GSB	0.00299739
chr1	55233965	55233973	SRB	0.0069035
chr1	55257743	55257796	GSB	0.00384024
chr1	55276303	55276351	GSB	0.00659844
chr1	55326836	55326859	GSB	0.000395233
chr1	55410881	55410966	GSB	0.0109425
chr1	55410942	55410979	GSB	0.0164189
chr1	55410959	55410974	GSB	0.00618058
chr1	55416500	55416544	GSB	0.00183815
chr1	55438960	55439012	GSB	0.00178716
chr1	55438986	55438998	GSB	0.00421197
chr1	55462232	55462283	GSB	0.00871824
chr1	55487743	55487820	GSB	0.00915057
chr1	55487831	55487935	GSB	0.00973285
chr1	55487916	55487952	GSB	0.0142812
chr1	55501716	55501754	GSB	0.00149389
chr1	55537268	55537337	GSB	0.00829506
chr1	55537326	55537373	GSB	0.0038783
chr1	55606387	55606420	GSB	0.00340378
chr1	55743374	55743426	GSB	0.00636019
chr1	55750603	55750618	GSB	0.00596292
chr1	55755501	55755534	GSB	0.00637136
chr1	55803945	55803959	GSB	0.00121431
chr1	55804002	55804086	SRB	0.0496087
chr1	55841533	55841541	GSB	0.00282169
chr1	55844357	55844407	GSB	0.00377391
chr1	55944560	55944659	GSB	0.0027326
chr1	55944580	55944622	GSB	0.00395612
chr1	56167897	56167954	GSB	0.0054749
chr1	56167939	56167946	GSB	0.0115434
chr1	56314744	56314786	GSB	0.00237509
chr1	56314766	56314800	GSB	0.00860604
chr1	56314767	56314805	GSB	0.00258909
chr1	56359012	56359055	GSB	0.0019175
chr1	56359033	56359143	GSB	0.00247653
chr1	56614308	56614333	GSB	0.00205289
chr1	56874942	56874956	GSB	0.00109068
chr1	56974308	56974398	GSB	0.00376571
chr1	57042975	57043008	GSB	0.00131394
chr1	57045446	57045462	GSB	0.00597611
chr1	57050759	57050811	GSB	0.00256257
chr1	57175159	57175169	GSB	0.00308561
chr1	57269376	57269437	GSB	0.0116051
chr1	57269436	57269517	GSB	0.00730736
chr1	57286868	57286922	GSB	0.00664173
chr1	57297714	57297767	GSB	0.0091546
chr1	57434125	57434129	GSB	0.00692699
chr1	57483553	57483579	GSB	0.000395772
chr1	57538606	57538626	GSB	0.00251811
chr1	57545559	57545682	GSB	0.00760473
chr1	57545609	57545640	GSB	0.00515144
chr1	57590853	57590931	GSB	0.000887534
chr1	57985232	57985272	GSB	0.00522287
chr1	57985249	57985264	GSB	0.00463798
chr1	58102994	58103066	GSB	0.00181719
chr1	58236613	58236660	GSB	0.00991377
chr1	58236625	58236677	GSB	0.00216824
chr1	58501362	58501404	SRB	0.0158248
chr1	58513098	58513143	GSB	0.0132694
chr1	58621166	58621204	GSB	0.00369051
chr1	58628841	58628856	GSB	0.0033384
chr1	58670080	58670149	GSB	0.00161265
chr1	58717479	58717521	GSB	0.00288278
chr1	58717521	58717541	GSB	0.00588724
chr1	58981647	58981693	GSB	0.0008972
chr1	59012581	59012591	GSB	0.00392873
chr1	59118427	59118468	GSB	0.00218753
chr1	59205688	59205743	GSB	0.0102027
chr1	59205700	59205750	GSB	0.00235871
chr1	59235090	59235151	GSB	0.0100114
chr1	59247594	59247597	GSB	0.0053501
chr1	59250927	59250993	GSB	0.0102192
chr1	59250936	59250986	GSB	0.00370854
chr1	59270692	59270736	GSB	0.00111351
chr1	59399398	59399477	GSB	0.00342511
chr1	59495545	59495587	GSB	0.00249686
chr1	59495569	59495665	GSB	0.00212047
chr1	59507878	59507930	SRB	0.00740738
chr1	59542377	59542406	GSB	0.0022365
chr1	59542383	59542438	GSB	0.00113107
chr1	59756009	59756042	GSB	0.00257603
chr1	60132036	60132038	GSB	0.00109346
chr1	60165120	60165140	GSB	0.00570584
chr1	60183857	60183954	GSB	0.00392231
chr1	60183879	60183946	GSB	0.00476024
chr1	60183939	60184012	GSB	0.00194989
chr1	60225296	60225329	GSB	0.00372572
chr1	60245772	60245830	GSB	0.000841909
chr1	60245797	60245800	GSB	0.00747606
chr1	60345394	60345445	GSB	0.00116931
chr1	60368978	60369029	GSB	0.00703083
chr1	60369004	60369046	GSB	0.00204297
chr1	60369007	60369020	GSB	0.0144079
chr1	60413150	60413171	GSB	0.00422499
chr1	60413162	60413209	GSB	0.0100472
chr1	60437206	60437258	GSB	0.00222574
chr1	60442636	60442651	GSB	0.0043894
chr1	60622710	60622724	GSB	0.000742552
chr1	60747187	60747225	GSB	0.00158119
chr1	60747194	60747215	GSB	0.00501678
chr1	61231034	61231083	GSB	0.00210727
chr1	61314410	61314469	GSB	0.004145
chr1	61435835	61435881	GSB	0.00328462
chr1	61435882	61435929	GSB	0.001398
chr1	61444794	61444849	GSB	0.00377634
chr1	61508750	61508828	GSB	0.0110577
chr1	61508771	61508819	GSB	0.0017659
chr1	61515712	61515720	GSB	0.00460825
chr1	61545777	61545810	GSB	0.00129098
chr1	61550430	61550484	SRB	0.0280051
chr1	61676514	61676524	GSB	0.00823484
chr1	61804050	61804106	GSB	0.00264813
chr1	61919206	61919257	GSB	0.00403088
chr1	61919241	61919266	GSB	0.0072551
chr1	62054431	62054557	GSB	0.0113571
chr1	62054505	62054548	GSB	0.00766782
chr1	62124956	62124991	GSB	0.00105812
chr1	62308747	62308801	SFB	0.0246697
chr1	62317973	62318013	GSB	0.00190026
chr1	62319432	62319489	SFB	0.028677
chr1	62353113	62353188	GSB	0.000491523
chr1	62387279	62387327	GSB	0.00409458
chr1	62387288	62387289	GSB	0.0010323
chr1	62416257	62416326	GSB	0.00394015
chr1	62536246	62536298	SFB	0.0109344
chr1	62548580	62548583	GSB	0.00690809
chr1	62596968	62596994	GSB	0.0105474
chr1	62601579	62601625	SFB	0.0327225
chr1	62610085	62610135	GSB	0.00341724
chr1	62610111	62610119	GSB	0.0142522
chr1	62641404	62641418	GSB	0.0050053
chr1	62676044	62676062	GSB	0.00325902
chr1	62711134	62711178	GSB	0.000894559
chr1	62759929	62760001	SFB	0.0355942
chr1	62760065	62760102	GSB	0.00599267
chr1	62800286	62800318	SRB	0.00917428
chr1	62857227	62857251	GSB	0.00598333
chr1	62857228	62857261	GSB	0.0111115
chr1	62873244	62873265	GSB	0.00543703
chr1	62900091	62900131	GSB	0.00328694
chr1	62973998	62974049	GSB	0.00251485
chr1	62974002	62974017	GSB	0.0136511
chr1	63212368	63212417	GSB	0.00204896
chr1	63212400	63212414	GSB	0.00581181
chr1	63307438	63307476	GSB	0.00486409
chr1	63372200	63372260	SFB	0.0104533
chr1	63377855	63377868	GSB	0.00339941
chr1	63392528	63392613	SFB	0.0218479
chr1	63429029	63429056	GSB	0.000992597
chr1	63455346	63455372	SRB	0.00502515
chr1	63614907	63614917	GSB	0.00522889
chr1	63655598	63655639	GSB	0.00665238
chr1	63655601	63655637	GSB	0.00603694
chr1	63782763	63782768	GSB	0.000647644
chr1	63793400	63793462	GSB	0.00755083
chr1	63907455	63907505	GSB	0.00566481
chr1	63907468	63907529	GSB	0.00548316
chr1	63920143	63920158	GSB	0.00103963
chr1	64003809	64003848	GSB	0.00500138
chr1	64023236	64023282	GSB	0.000822204
chr1	64041092	64041128	GSB	0.00120586
chr1	64081647	64081691	GSB	0.00234669
chr1	64081661	64081719	GSB	0.00771181
chr1	64140204	64140251	GSB	0.00499001
chr1	64157757	64157783	GSB	0.00303224
chr1	64239574	64239625	GSB	0.0020388
chr1	64386679	64386703	GSB	0.0014057
chr1	64401008	64401020	GSB	0.000993459
chr1	64602977	64602991	GSB	0.00410267
chr1	64629850	64629895	GSB	0.00150361
chr1	64708840	64708900	SRB	0.026919
chr1	64712227	64712236	GSB	0.00408007
chr1	64734893	64734972	GSB	0.0172439
chr1	64734945	64735001	GSB	0.00204569
chr1	64952942	64952967	GSB	0.000861299
chr1	65019155	65019189	GSB	0.000420833
chr1	65050337	65050368	GSB	0.00582611
chr1	65129564	65129593	GSB	0.0060851
chr1	65141530	65141670	GSB	0.0066403
chr1	65141599	65141624	GSB	0.00434838
chr1	65152565	65152592	GSB	0.00180732
chr1	65152616	65152636	GSB	0.0104237
chr1	65210152	65210241	GSB	0.0025329
chr1	65290023	65290077	GSB	0.00381202
chr1	65290039	65290088	GSB	0.0118993
chr1	65435436	65435483	GSB	0.0004855
chr1	65486666	65486676	GSB	0.00110044
chr1	65525764	65525787	GSB	0.00324142
chr1	65541232	65541271	GSB	0.00191612
chr1	65675162	65675197	GSB	0.00383472
chr1	65675168	65675172	GSB	0.0039322
chr1	65701762	65701853	GSB	0.0135607
chr1	65777554	65777628	GSB	0.000369946
chr1	65896967	65897004	GSB	0.00721307
chr1	65900036	65900164	GSB	0.00571579
chr1	65900056	65900118	GSB	0.00482818
chr1	65925170	65925269	SFB	0.00727367
chr1	65925249	65925289	SRB	0.0135406
chr1	65993956	65993977	GSB	0.00935015
chr1	65994022	65994073	GSB	0.0134734
chr1	65994030	65994035	GSB	0.00656628
chr1	66047020	66047075	GSB	0.000990521
chr1	66089764	66089774	GSB	0.00135155
chr1	66153521	66153530	GSB	0.00815855
chr1	66183657	66183748	GSB	0.000695981
chr1	66414763	66414781	GSB	0.000961847
chr1	66424732	66424748	GSB	0.00096764
chr1	66708482	66708539	SRB	0.019497
chr1	66719169	66719218	GSB	0.00152504
chr1	66719184	66719208	GSB	0.0113247
chr1	66748192	66748226	GSB	0.00189709
chr1	66748211	66748216	GSB	0.00261955
chr1	66809782	66809809	GSB	0.00279864
chr1	66902167	66902223	GSB	0.0074513
chr1	66912261	66912311	GSB	0.00175104
chr1	66912269	66912304	GSB	0.00691673
chr1	66918072	66918103	SFB	0.0258044
chr1	66969654	66969706	GSB	0.00515512
chr1	66969704	66969755	GSB	0.0101034
chr1	67177222	67177269	SFB	0.0188053
chr1	67177329	67177377	GSB	0.000691292
chr1	67191902	67191910	GSB	0.00281829
chr1	67199208	67199258	GSB	0.0106142
chr1	67230840	67230851	GSB	0.00304793
chr1	67391173	67391207	GSB	0.00276585
chr1	67461897	67461950	GSB	0.00683381
chr1	67461906	67461908	GSB	0.00594001
chr1	67592194	67592205	GSB	0.00292587
chr1	67615031	67615059	GSB	0.00391772
chr1	67677429	67677482	SFB	0.0149917
chr1	67679009	67679061	SRB	0.014745
chr1	67680133	67680180	SFB	0.0260596
chr1	67699849	67699882	GSB	0.00689449
chr1	67699878	67699925	GSB	0.00647933
chr1	67813532	67813591	GSB	0.0018391
chr1	67813541	67813567	GSB	0.00583985
chr1	67955506	67955560	GSB	0.00327132
chr1	67966284	67966332	GSB	0.0036088
chr1	67989953	67990005	SFB	0.00601079
chr1	67998214	67998285	GSB	0.009213
chr1	67998235	67998273	GSB	0.00362777
chr1	68001259	68001289	GSB	0.00337182
chr1	68027490	68027536	SRB	0.0218205
chr1	68166689	68166724	GSB	0.0113311
chr1	68166700	68166744	GSB	0.000601753
chr1	68226131	68226192	GSB	0.00671314
chr1	68231955	68231998	GSB	0.00455689
chr1	68237101	68237155	GSB	0.00472206
chr1	68237150	68237170	GSB	0.00364682
chr1	68315901	68316081	GSB	0.00335393
chr1	68315942	68316014	GSB	0.00519935
chr1	68316187	68316250	SRB	0.0336196
chr1	68319480	68319532	SRB	0.0130609
chr1	68475958	68476014	GSB	0.00163953
chr1	68475997	68475999	GSB	0.00536203
chr1	68577646	68577671	SRB	0.0130642
chr1	68582495	68582550	GSB	0.00343152
chr1	68586007	68586059	GSB	0.00596098
chr1	68586016	68586055	GSB	0.0148705
chr1	68586030	68586046	GSB	0.00963458
chr1	68628676	68628704	GSB	0.00158064
chr1	68808609	68808689	GSB	0.00637246
chr1	68812088	68812166	SFB	0.0185084
chr1	68850330	68850364	GSB	0.00436021
chr1	68850341	68850397	GSB	0.00831218
chr1	68908853	68908936	GSB	0.00502475
chr1	68908970	68908972	GSB	0.00697048
chr1	68936214	68936262	GSB	0.00203375
chr1	68951507	68951569	GSB	0.00193501
chr1	69065881	69065898	GSB	0.00449434
chr1	69285267	69285304	GSB	0.0117693
chr1	69285271	69285336	GSB	0.00446153
chr1	69482329	69482379	GSB	0.000481092
chr1	69771481	69771515	SRB	0.0102425
chr1	69843381	69843398	GSB	0.000451524
chr1	70203435	70203443	GSB	0.00313218
chr1	70361410	70361489	GSB	0.00125319
chr1	70500283	70500335	GSB	0.00398548
chr1	70578712	70578742	SRB	0.00502511
chr1	70598780	70598794	GSB	0.00765118
chr1	70608959	70608978	SFB	0.0125983
chr1	70902434	70902481	GSB	0.00124497
chr1	70953739	70953789	GSB	0.00552143
chr1	70953756	70953795	GSB	0.0121015
chr1	70975952	70975994	GSB	0.00220766
chr1	70994522	70994587	SFB	0.0339381
chr1	70994628	70994659	GSB	0.00652789
chr1	71151093	71151147	GSB	0.00590499
chr1	71151133	71151188	GSB	0.00587193
chr1	71210995	71211052	GSB	0.00311336
chr1	71431863	71431926	SFB	0.00752648
chr1	71515859	71515866	GSB	0.000910418
chr1	71546961	71547011	GSB	0.0049707
chr1	71559812	71559836	GSB	0.00323927
chr1	71662574	71662590	GSB	0.000806284
chr1	71809875	71809912	SFB	0.00775195
chr1	71987527	71987572	GSB	0.00150591
chr1	72503599	72503645	GSB	0.00338833
chr1	72652557	72652604	GSB	0.00203703
chr1	72750164	72750204	GSB	0.00231247
chr1	72750177	72750180	GSB	0.00172752
chr1	73089042	73089084	GSB	0.00271496
chr1	73157709	73157724	GSB	0.000478378
chr1	73311249	73311263	GSB	0.000985451
chr1	73671507	73671545	GSB	0.000292586
chr1	74140772	74140845	GSB	0.00253625
chr1	74305876	74305905	GSB	0.00343997
chr1	74464213	74464259	GSB	0.00316031
chr1	74464226	74464275	GSB	0.0105317
chr1	74934892	74934905	GSB	0.00476354
chr1	74969987	74969997	GSB	0.00167913
chr1	75155664	75155708	GSB	0.0043528
chr1	75155701	75155714	GSB	0.00282733
chr1	75199582	75199631	SRB	0.0487074
chr1	75237782	75237826	GSB	0.00573226
chr1	75237816	75237870	GSB	0.00620402
chr1	75669586	75669603	GSB	0.0057763
chr1	75699200	75699222	GSB	0.0060734
chr1	75731524	75731557	GSB	0.00361612
chr1	75731556	75731594	GSB	0.00108305
chr1	76098217	76098237	GSB	0.010729
chr1	76308393	76308430	GSB	0.000558762
chr1	76374467	76374509	GSB	0.00331197
chr1	76457364	76457380	GSB	0.00316646
chr1	76619917	76619967	SFB	0.0405327
chr1	76619991	76620038	SRB	0.0415078
chr1	76620138	76620142	SFB	0.0303521
chr1	76796858	76796875	GSB	0.0124632
chr1	77367003	77367054	GSB	0.00224176
chr1	77546194	77546245	GSB	0.000385595
chr1	77592080	77592091	GSB	0.00168989
chr1	77609413	77609420	GSB	0.00499118
chr1	77614093	77614105	GSB	0.00195582
chr1	77779347	77779392	GSB	0.000932325
chr1	77882917	77882964	GSB	0.00240453
chr1	77882949	77883057	GSB	0.0108852
chr1	77999544	77999587	GSB	0.00479204
chr1	78149225	78149293	GSB	0.00327984
chr1	78291144	78291152	GSB	0.000499469
chr1	78366579	78366597	GSB	0.00229819
chr1	78445213	78445234	GSB	0.00252886
chr1	78526706	78526757	GSB	0.0020011
chr1	78526742	78526743	GSB	0.00319402
chr1	78580267	78580310	GSB	0.00468188
chr1	78596607	78596664	GSB	0.00833869
chr1	78596618	78596633	GSB	0.00728518
chr1	78610903	78610942	GSB	0.00522156
chr1	78799291	78799361	GSB	0.0034992
chr1	78879359	78879452	SFB	0.00859443
chr1	79073188	79073217	GSB	0.00328889
chr1	79073194	79073212	GSB	0.00454451
chr1	79083389	79083419	GSB	0.00383733
chr1	79142213	79142275	GSB	0.00516278
chr1	79142220	79142252	GSB	0.0113223
chr1	79142244	79142298	GSB	0.00996263
chr1	79154574	79154584	GSB	0.0013385
chr1	79209516	79209530	GSB	0.000571166
chr1	79305488	79305550	GSB	0.0052379
chr1	79305544	79305556	GSB	0.00730248
chr1	79535732	79535821	GSB	0.000851677
chr1	79663308	79663329	GSB	0.00100644
chr1	79725588	79725638	GSB	0.00491834
chr1	79725592	79725631	GSB	0.00808018
chr1	79819102	79819132	GSB	0.00164086
chr1	79819106	79819124	GSB	0.00436833
chr1	79963066	79963103	GSB	0.00627597
chr1	80083567	80083627	GSB	0.0028204
chr1	80083631	80083731	GSB	0.00390482
chr1	80317838	80317871	GSB	0.00130217
chr1	80317913	80317939	GSB	0.00443877
chr1	80435653	80435723	GSB	0.000467335
chr1	80621182	80621243	SFB	0.0128299
chr1	80683218	80683255	GSB	0.00567889
chr1	80683959	80684012	GSB	0.002243
chr1	81121873	81121922	GSB	0.0016308
chr1	81121884	81121952	GSB	0.0036707
chr1	81640978	81641027	GSB	0.00818902
chr1	81641012	81641073	GSB	0.00731688
chr1	81720387	81720396	GSB	0.000642476
chr1	81771777	81771801	GSB	0.00350908
chr1	81880255	81880269	GSB	0.00106257
chr1	81880271	81880322	GSB	0.00495095
chr1	81937108	81937117	GSB	0.00177044
chr1	82015395	82015439	GSB	0.00197834
chr1	82025464	82025510	SFB	0.0306511
chr1	82226362	82226392	GSB	0.0010814
chr1	82555932	82555983	GSB	0.000841428
chr1	83241219	83241271	GSB	0.0016424
chr1	84371151	84371204	GSB	0.00308941
chr1	84397516	84397565	GSB	0.00990251
chr1	84397521	84397559	GSB	0.0150316
chr1	84588647	84588692	GSB	0.00465891
chr1	84588656	84588687	GSB	0.00681135
chr1	84607027	84607067	GSB	0.00339164
chr1	84899642	84899689	GSB	0.00633305
chr1	84908051	84908091	GSB	0.00196863
chr1	85007571	85007607	GSB	0.00266367
chr1	85070432	85070446	GSB	0.0061977
chr1	85086529	85086567	SFB	0.00754506
chr1	85134034	85134074	GSB	0.00893687
chr1	85134040	85134082	GSB	0.000790993
chr1	85155578	85155627	GSB	0.00105629
chr1	85219391	85219400	GSB	0.00137069
chr1	85238179	85238225	GSB	0.00644651
chr1	85238188	85238235	GSB	0.00462064
chr1	85248307	85248359	GSB	0.00394286
chr1	85402067	85402125	GSB	0.000946622
chr1	85410554	85410560	GSB	0.00720165
chr1	85410794	85410835	GSB	0.0126387
chr1	85544744	85544789	GSB	0.000292585
chr1	85575279	85575327	GSB	0.00372095
chr1	85612952	85612975	GSB	0.000472964
chr1	85696521	85696528	GSB	0.00135744
chr1	85706186	85706238	GSB	0.0137196
chr1	85706206	85706218	GSB	0.00314558
chr1	85720587	85720648	GSB	0.00489545
chr1	85720613	85720664	GSB	0.00774831
chr1	85725431	85725486	GSB	0.00298257
chr1	85774007	85774021	GSB	0.00587672
chr1	85810071	85810099	GSB	0.00943165
chr1	85864553	85864598	GSB	0.00446473
chr1	85864560	85864602	GSB	0.00799802
chr1	85864587	85864611	GSB	0.00630784
chr1	85960691	85960712	SRB	0.0121759
chr1	85968653	85968695	GSB	0.0025502
chr1	86047064	86047104	GSB	0.0027067
chr1	86071877	86071941	GSB	0.00738894
chr1	86078938	86078971	SRB	0.0142942
chr1	86158576	86158633	SFB	0.0217792
chr1	86160550	86160578	SRB	0.0294146
chr1	86174294	86174338	GSB	0.00255853
chr1	86316175	86316233	GSB	0.000526729
chr1	86360519	86360567	GSB	0.00718987
chr1	86360527	86360541	GSB	0.00652423
[truncated: 50,086 more rows]

## Sheet: ONECUT1_HNF6 border paris
Table3: Mouse HNF6 border pairs. Coordinates are based on mm10 (GRCm38). SRB = single reverse border derived border pair; SFB=single forward border derived border pair; GSB=Gale-Sharpley border pair
#chrom	start	end	label	pvalue
chr1	3172174	3172270	GSB	0.00492254
chr1	3237444	3237521	GSB	0.00369306
chr1	3407828	3407856	GSB	0.00670944
chr1	3423246	3423269	SRB	0.00933717
chr1	3481144	3481160	GSB	0.00251586
chr1	3514903	3514919	GSB	0.0032847
chr1	3551944	3551969	GSB	0.0020189
chr1	3564075	3564095	GSB	0.00424172
chr1	3598339	3598365	GSB	0.00172745
chr1	4307004	4307011	GSB	0.00806873
chr1	4374744	4374771	SFB	0.00534877
chr1	4514115	4514141	GSB	0.000528005
chr1	4655909	4655929	GSB	0.00435593
chr1	4661897	4661914	GSB	0.0065796
chr1	4676597	4676623	GSB	0.00127664
chr1	4769147	4769172	GSB	0.00206099
chr1	4779053	4779133	GSB	0.00781725
chr1	4796484	4796491	GSB	0.00245552
chr1	4810640	4810666	GSB	0.000769025
chr1	4829394	4829417	GSB	0.00207971
chr1	4842888	4842913	GSB	0.002081
chr1	4857708	4857732	SRB	0.00897486
chr1	4864132	4864158	GSB	0.00252606
chr1	4877842	4877913	GSB	0.00270816
chr1	4918002	4918026	SFB	0.00723477
chr1	5033823	5033849	GSB	0.00320636
chr1	5033829	5033832	GSB	0.0074051
chr1	5083835	5083861	GSB	0.00249012
chr1	5118005	5118048	GSB	0.00499998
chr1	5131054	5131080	GSB	0.00328265
chr1	5136236	5136262	GSB	0.00120266
chr1	5150537	5150549	GSB	0.00717675
chr1	5274924	5274948	GSB	0.000587862
chr1	5479391	5479447	SRB	0.00941455
chr1	5495229	5495232	GSB	0.00790075
chr1	5571979	5571999	GSB	0.00512406
chr1	5653580	5653605	SFB	0.00949174
chr1	5668259	5668285	GSB	0.00405571
chr1	5697487	5697512	SRB	0.00874118
chr1	5711745	5711771	GSB	0.0014156
chr1	6135248	6135274	GSB	0.0045541
chr1	6211749	6211797	GSB	0.00684915
chr1	6214138	6214164	GSB	0.000573347
chr1	6241849	6241874	GSB	0.000829552
chr1	6284089	6284114	GSB	0.0025661
chr1	6332674	6332685	GSB	0.00435281
chr1	6354376	6354395	GSB	0.00271332
chr1	6511006	6511032	GSB	0.000920308
chr1	6642999	6643025	GSB	0.000726694
chr1	6786890	6786915	SRB	0.00996941
chr1	6825398	6825433	GSB	0.00318853
chr1	6976043	6976069	GSB	0.00713006
chr1	6996161	6996187	GSB	0.000809062
chr1	7014159	7014250	GSB	0.00320129
chr1	7071647	7071673	GSB	0.00169796
chr1	7089941	7089966	GSB	0.00179799
chr1	7104422	7104495	GSB	0.00438313
chr1	7153468	7153494	GSB	0.00254122
chr1	7204992	7205017	GSB	0.00178902
chr1	7215440	7215460	GSB	0.000986776
chr1	7567759	7567784	SFB	0.00745567
chr1	7821463	7821555	GSB	0.00454454
chr1	8113036	8113057	GSB	0.00432865
chr1	8120616	8120697	GSB	0.00393848
chr1	8147993	8148019	GSB	0.00453635
chr1	8410653	8410673	GSB	0.00337466
chr1	8432736	8432762	GSB	0.00052645
chr1	8457392	8457467	SRB	0.00832312
chr1	8493408	8493428	GSB	0.00734948
chr1	8540947	8540990	GSB	0.00404562
chr1	8680608	8680633	SRB	0.0080869
chr1	8783204	8783229	SFB	0.00869683
chr1	8811899	8811917	GSB	0.00258712
chr1	8848552	8848578	GSB	0.00324409
chr1	8871440	8871465	GSB	0.00243243
chr1	8886051	8886070	GSB	0.00330011
chr1	8911076	8911100	GSB	0.00214067
chr1	9002282	9002308	GSB	0.00116256
chr1	9225204	9225229	SRB	0.00706348
chr1	9564187	9564213	GSB	0.00183814
chr1	9578285	9578311	GSB	0.000449078
chr1	9584857	9584883	GSB	0.000865863
chr1	9631731	9631749	GSB	0.00181847
chr1	9660409	9660439	GSB	0.00896115
chr1	9696974	9696994	GSB	0.00778538
chr1	9718596	9718622	GSB	0.00670307
chr1	9730964	9730982	SRB	0.00870584
chr1	9743245	9743271	GSB	0.000738593
chr1	9747644	9747661	GSB	0.00596796
chr1	9771518	9771544	GSB	0.00886233
chr1	9797733	9797759	GSB	0.00322098
chr1	9827953	9827978	GSB	0.00132144
chr1	9944280	9944306	GSB	0.00485089
chr1	9944289	9944317	GSB	0.00912153
chr1	9957632	9957653	GSB	0.00271693
chr1	9989102	9989128	GSB	0.00264392
chr1	9989342	9989368	GSB	0.000540736
chr1	10037270	10037304	SFB	0.00755931
chr1	10176865	10176889	SRB	0.00751243
chr1	10206100	10206126	GSB	0.00206113
chr1	10320297	10320316	GSB	0.00251322
chr1	10604416	10604442	GSB	0.000878401
chr1	10634796	10634822	GSB	0.000558647
chr1	10814580	10814601	GSB	0.00166994
chr1	10940293	10940319	GSB	0.00166849
chr1	10976657	10976682	SFB	0.00820964
chr1	11147015	11147076	GSB	0.00474671
chr1	11304531	11304557	GSB	0.00306419
chr1	11388292	11388318	GSB	0.00105489
chr1	11840884	11840909	SFB	0.0082271
chr1	11983573	11983591	GSB	0.00413714
chr1	11983805	11983835	SFB	0.00986902
chr1	12167027	12167042	GSB	0.00503918
chr1	12183723	12183748	SFB	0.00972744
chr1	12391384	12391399	GSB	0.00651723
chr1	13196794	13196820	GSB	0.00989199
chr1	13273417	13273443	GSB	0.00180696
chr1	13298182	13298192	GSB	0.00225773
chr1	13307431	13307456	GSB	0.00424483
chr1	13343233	13343258	GSB	0.00143864
chr1	13343239	13343300	GSB	0.0041227
chr1	13368810	13368834	GSB	0.00794894
chr1	13384538	13384564	GSB	0.00104244
chr1	13426489	13426508	GSB	0.00831802
chr1	13437827	13437851	GSB	0.00160136
chr1	13491154	13491180	GSB	0.00276538
chr1	13574924	13574944	GSB	0.00200734
chr1	13588876	13588896	GSB	0.00296117
chr1	13624203	13624220	GSB	0.00283112
chr1	13657092	13657125	GSB	0.00948615
chr1	13668702	13668726	GSB	0.00809811
chr1	13668709	13668720	GSB	0.00825965
chr1	13677780	13677791	GSB	0.00789382
chr1	13678623	13678648	GSB	0.00280817
chr1	13693808	13693828	GSB	0.004969
chr1	13716007	13716033	GSB	0.00130826
chr1	13807589	13807615	GSB	0.00265211
chr1	13807755	13807766	GSB	0.00770253
chr1	14281499	14281523	GSB	0.0060831
chr1	14400159	14400248	GSB	0.00624645
chr1	14612438	14612463	SRB	0.00991232
chr1	14735907	14735933	GSB	0.000890329
chr1	15008027	15008061	GSB	0.000856942
chr1	15351133	15351159	GSB	0.00259171
chr1	15351148	15351173	GSB	0.00451546
chr1	15682081	15682106	SRB	0.00797172
chr1	15768223	15768248	GSB	0.00102094
chr1	15817720	15817745	GSB	0.00107852
chr1	15833729	15833755	GSB	0.000984453
chr1	15989862	15989888	GSB	0.000439461
chr1	15997561	15997586	GSB	0.00536929
chr1	16038411	16038431	GSB	0.00244624
chr1	16104353	16104371	GSB	0.00727546
chr1	16188944	16188969	GSB	0.00184447
chr1	16223458	16223483	GSB	0.00214709
chr1	16228573	16228598	GSB	0.000835038
chr1	16310142	16310168	GSB	0.00231521
chr1	16351484	16351519	GSB	0.00486696
chr1	16544044	16544068	SFB	0.00609805
chr1	16586848	16586863	GSB	0.00931861
chr1	16607703	16607718	GSB	0.00175447
chr1	16635165	16635191	GSB	0.00800399
chr1	16689148	16689153	GSB	0.00885167
chr1	16746283	16746314	GSB	0.00412781
chr1	16776982	16777008	GSB	0.00204638
chr1	16781911	16781937	SFB	0.00976396
chr1	16788732	16788757	GSB	0.00327869
chr1	16946350	16946372	GSB	0.00317734
chr1	16985891	16985949	SRB	0.00869412
chr1	17000968	17000994	GSB	0.00796564
chr1	17010331	17010458	GSB	0.00866603
chr1	17010360	17010386	GSB	0.00638277
chr1	17095325	17095350	SFB	0.00801829
chr1	17350843	17350868	SRB	0.00962839
chr1	17600441	17600467	GSB	0.00653074
chr1	17824200	17824226	GSB	0.00640077
chr1	18212459	18212475	GSB	0.00664233
chr1	18267503	18267528	SRB	0.00659584
chr1	18647461	18647532	GSB	0.00903749
chr1	18935972	18935988	SRB	0.00651688
chr1	18960731	18960756	GSB	0.00860725
chr1	19113476	19113500	SFB	0.00970104
chr1	19204072	19204097	GSB	0.00398534
chr1	19277823	19277849	GSB	0.00228806
chr1	19419627	19419722	GSB	0.00323755
chr1	19541273	19541291	GSB	0.00983785
chr1	19570835	19570860	SRB	0.00756073
chr1	19621533	19621573	SRB	0.00898103
chr1	19657275	19657300	SRB	0.00866184
chr1	19788864	19788889	SRB	0.00979714
chr1	20125994	20126019	SFB	0.00940992
chr1	20132030	20132053	GSB	0.00435087
chr1	20132036	20132046	GSB	0.00593799
chr1	20255183	20255208	SFB	0.00684907
chr1	20292235	20292260	SRB	0.00585805
chr1	20350285	20350339	GSB	0.00808734
chr1	20482277	20482376	GSB	0.00548425
chr1	21031455	21031480	GSB	0.00220951
chr1	21079924	21079926	GSB	0.00305805
chr1	21089273	21089300	GSB	0.00986212
chr1	21089293	21089295	GSB	0.00790817
chr1	21102908	21102925	GSB	0.00206864
chr1	21145918	21145948	GSB	0.00991901
chr1	21166432	21166450	GSB	0.00312493
chr1	21232059	21232085	GSB	0.00060587
chr1	21233061	21233087	GSB	0.0016374
chr1	21240535	21240551	GSB	0.00685735
chr1	21244239	21244261	GSB	0.00692504
chr1	21244266	21244292	GSB	0.00283476
chr1	21257239	21257309	GSB	0.00329098
chr1	21304737	21304747	GSB	0.00500113
chr1	21320495	21320520	GSB	0.00119199
chr1	21320502	21320513	GSB	0.00768769
chr1	21328802	21328828	GSB	0.00385676
chr1	21335132	21335158	GSB	0.00315925
chr1	21606128	21606153	SRB	0.00969414
chr1	21787997	21788022	GSB	0.00298328
chr1	21970191	21970216	SRB	0.0058736
chr1	22129117	22129136	GSB	0.00110962
chr1	22132505	22132522	SRB	0.00676135
chr1	22135803	22135846	GSB	0.000592952
chr1	22136148	22136173	GSB	0.00367136
chr1	22144152	22144178	GSB	0.00590645
chr1	22172068	22172094	GSB	0.00216626
chr1	22212144	22212169	SRB	0.00954985
chr1	22241949	22241979	GSB	0.00237046
chr1	22333256	22333281	GSB	0.00361857
chr1	22547645	22547670	SRB	0.00773752
chr1	22588247	22588280	SRB	0.00911426
chr1	22621088	22621108	GSB	0.00496596
chr1	22621096	22621146	GSB	0.00917622
chr1	22657108	22657195	GSB	0.00672806
chr1	22682140	22682159	GSB	0.00634826
chr1	22820060	22820086	GSB	0.00810731
chr1	22911826	22911852	GSB	0.00130473
chr1	22911834	22911845	GSB	0.00401201
chr1	22939178	22939198	GSB	0.00233236
chr1	22968102	22968127	SRB	0.00756595
chr1	23139952	23139972	GSB	0.00286545
chr1	23146761	23146785	GSB	0.000804472
chr1	23163692	23163709	GSB	0.00233437
chr1	23182642	23182661	GSB	0.00244484
chr1	23187558	23187583	GSB	0.0060974
chr1	23188896	23188922	GSB	0.00546329
chr1	23237718	23237743	GSB	0.000732793
chr1	23238325	23238343	SRB	0.00979973
chr1	23244770	23244793	GSB	0.00906052
chr1	23254909	23254934	GSB	0.00104518
chr1	23261536	23261561	GSB	0.00985774
chr1	23265331	23265357	GSB	0.00379586
chr1	23282950	23282977	GSB	0.00798477
chr1	23285769	23285795	GSB	0.00325764
chr1	23314882	23314908	GSB	0.000641894
chr1	23322004	23322021	GSB	0.00528447
chr1	23322010	23322030	GSB	0.00280188
chr1	23412152	23412177	GSB	0.0044461
chr1	23478674	23478699	GSB	0.00152225
chr1	23484749	23484775	GSB	0.000875867
chr1	23648497	23648522	SRB	0.00915803
chr1	23705425	23705451	GSB	0.000873089
chr1	23906330	23906356	GSB	0.00175912
chr1	23949996	23950013	GSB	0.00935155
chr1	23967748	23967773	SFB	0.00646678
chr1	24006089	24006126	GSB	0.00816125
chr1	24017971	24017997	GSB	0.00822875
chr1	24042078	24042104	GSB	0.000813972
chr1	24098995	24099021	GSB	0.000962298
chr1	24100857	24100890	GSB	0.0061668
chr1	24209479	24209510	SFB	0.0082341
chr1	24243501	24243526	SRB	0.00892986
chr1	24580932	24580939	GSB	0.00463313
chr1	24668792	24668827	SFB	0.00966309
chr1	24693065	24693090	GSB	0.00134379
chr1	24704029	24704054	GSB	0.000978837
chr1	25050756	25050781	SFB	0.00883714
chr1	25069211	25069236	SRB	0.00967995
chr1	25105328	25105354	SRB	0.0098579
chr1	25114947	25114973	GSB	0.00279814
chr1	25193620	25193654	GSB	0.00579314
chr1	25277125	25277143	GSB	0.00136554
chr1	25768300	25768319	GSB	0.0038759
chr1	25845503	25845530	SFB	0.0081618
chr1	26236553	26236578	GSB	0.00306248
chr1	26280477	26280512	GSB	0.00650845
chr1	26438996	26439021	SFB	0.0065706
chr1	26509367	26509440	SFB	0.00766874
chr1	26517087	26517113	SRB	0.00797899
chr1	26526181	26526207	GSB	0.000704989
chr1	26730983	26731049	SFB	0.00882359
chr1	26878245	26878271	SFB	0.00652024
chr1	27041601	27041661	GSB	0.00202027
chr1	27060206	27060231	SRB	0.00823023
chr1	27157164	27157190	GSB	0.00405453
chr1	27232187	27232212	GSB	0.00237499
chr1	27553716	27553741	SRB	0.00924737
chr1	27614718	27614744	GSB	0.00132785
chr1	27654884	27654921	GSB	0.00834214
chr1	27665714	27665739	SRB	0.00905889
chr1	27770592	27770618	GSB	0.00287727
chr1	27789917	27789943	SRB	0.00650796
chr1	27822860	27822884	GSB	0.00414898
chr1	27859274	27859295	GSB	0.00229377
chr1	27896011	27896033	GSB	0.00499936
chr1	28046372	28046398	GSB	0.00456511
chr1	28057878	28057903	GSB	0.00292188
chr1	28066050	28066068	GSB	0.000727783
chr1	28284510	28284555	SFB	0.00787735
chr1	28452954	28453035	GSB	0.00290753
chr1	28542702	28542736	GSB	0.00156523
chr1	28576437	28576461	GSB	0.0034635
chr1	28689004	28689030	GSB	0.00156027
chr1	28718770	28718796	GSB	0.000896005
chr1	28783221	28783239	GSB	0.00235253
chr1	28828360	28828389	GSB	0.00136943
chr1	29015831	29015856	SFB	0.00578249
chr1	29105125	29105151	GSB	0.00992059
chr1	29218826	29218851	SRB	0.00693892
chr1	29325212	29325229	SRB	0.00796424
chr1	29447479	29447492	SRB	0.00777054
chr1	29551439	29551464	SFB	0.00591126
chr1	29837083	29837108	GSB	0.00493288
chr1	30125442	30125467	SFB	0.00965107
chr1	30216765	30216790	SFB	0.00696954
chr1	30386735	30386760	GSB	0.00111728
chr1	30677743	30677768	SRB	0.00989898
chr1	30783511	30783537	GSB	0.00456409
chr1	30783599	30783622	GSB	0.00231129
chr1	30853486	30853585	SRB	0.00910412
chr1	30874688	30874719	SRB	0.00720715
chr1	30937636	30937661	GSB	0.00163233
chr1	30946789	30946815	GSB	0.00168113
chr1	30947353	30947377	GSB	0.00259928
chr1	30968205	30968228	GSB	0.00183232
chr1	30991902	30991925	GSB	0.00765288
chr1	31004621	31004646	GSB	0.00290543
chr1	31013489	31013508	GSB	0.00297613
chr1	31015428	31015454	SFB	0.0082619
chr1	31016308	31016326	GSB	0.00060608
chr1	31017811	31017837	GSB	0.000557625
chr1	31018388	31018413	GSB	0.007338
chr1	31023512	31023531	GSB	0.00628004
chr1	31034001	31034021	GSB	0.00300301
chr1	31046610	31046636	GSB	0.00115033
chr1	31073403	31073428	GSB	0.0016913
chr1	31098432	31098458	SRB	0.00749272
chr1	31154045	31154070	GSB	0.000472703
chr1	31176137	31176160	GSB	0.00851339
chr1	31219179	31219232	GSB	0.00550949
chr1	31336682	31336707	GSB	0.00210679
chr1	31520726	31520734	GSB	0.00739171
chr1	31570832	31570857	GSB	0.00391561
chr1	31600265	31600317	GSB	0.00754028
chr1	31660693	31660716	SFB	0.00582795
chr1	31755987	31756012	SFB	0.00663211
chr1	32234931	32235007	GSB	0.00626353
chr1	32433415	32433485	GSB	0.00367256
chr1	32576862	32576887	SFB	0.00990661
chr1	32845534	32845551	GSB	0.00375343
chr1	32941437	32941462	SFB	0.00582062
chr1	33031270	33031295	GSB	0.00812737
chr1	33042521	33042544	GSB	0.00160032
chr1	33042527	33042538	GSB	0.00818735
chr1	33074692	33074718	GSB	0.000537262
chr1	33079064	33079090	SFB	0.00911568
chr1	33110754	33110780	GSB	0.00142331
chr1	33214119	33214136	GSB	0.00265763
chr1	33237459	33237485	GSB	0.00420807
chr1	33320668	33320722	GSB	0.00640742
chr1	33442310	33442335	GSB	0.0066523
chr1	33526633	33526652	GSB	0.00316176
chr1	33577427	33577453	GSB	0.001015
chr1	33734824	33734834	GSB	0.000403926
chr1	33755188	33755294	GSB	0.00703624
chr1	33755284	33755301	GSB	0.00573274
chr1	33823191	33823216	SFB	0.00856858
chr1	33855956	33855982	GSB	0.00219809
chr1	33928639	33928662	SRB	0.00988133
chr1	34059307	34059348	SFB	0.00974551
chr1	34084810	34084831	GSB	0.00567805
chr1	34103879	34103898	GSB	0.0033204
chr1	34159838	34159863	GSB	0.00451695
chr1	34170682	34170702	SFB	0.00951322
chr1	34236595	34236612	GSB	0.000711414
chr1	34367115	34367141	SRB	0.0069577
chr1	34434680	34434706	GSB	0.000932343
chr1	34877794	34877820	GSB	0.00955335
chr1	35228342	35228367	SFB	0.00930774
chr1	35649844	35649867	GSB	0.00596872
chr1	35663216	35663240	GSB	0.00145613
chr1	35719915	35720010	SFB	0.00819924
chr1	35748408	35748433	SRB	0.0091809
chr1	35764206	35764271	GSB	0.000568219
chr1	35815555	35815580	GSB	0.00073424
chr1	35823892	35823918	GSB	0.00324167
chr1	35836450	35836474	GSB	0.00169673
chr1	35846159	35846161	SFB	0.00624176
chr1	35865250	35865312	GSB	0.00133323
chr1	35926298	35926324	GSB	0.000490128
chr1	36027439	36027465	GSB	0.00071873
chr1	36065114	36065132	GSB	0.00332296
chr1	36071425	36071449	GSB	0.000859329
chr1	36107283	36107316	GSB	0.00513462
chr1	36207192	36207218	GSB	0.000697264
chr1	36229789	36229815	GSB	0.000946393
chr1	36356945	36356970	GSB	0.000804818
chr1	36469966	36469991	GSB	0.00695736
chr1	36513760	36513785	SFB	0.00865869
chr1	36782628	36782645	GSB	0.0054877
chr1	36895843	36895868	GSB	0.00357398
chr1	36937193	36937219	GSB	0.000943652
chr1	36937780	36937806	GSB	0.00286904
chr1	36940385	36940411	GSB	0.00248074
chr1	36976905	36976930	GSB	0.00308137
chr1	37009891	37009916	SFB	0.00685429
chr1	37041425	37041451	GSB	0.00231297
chr1	37057476	37057501	GSB	0.00344302
chr1	37139935	37139958	SFB	0.00809422
chr1	37299093	37299119	GSB	0.00203247
chr1	37301707	37301719	GSB	0.00951076
chr1	37361772	37361838	GSB	0.00336448
chr1	37406275	37406299	GSB	0.000842763
chr1	37425353	37425378	GSB	0.00241147
chr1	37425820	37425839	GSB	0.0045167
chr1	37610514	37610540	GSB	0.00793457
chr1	37618767	37618784	GSB	0.0028021
chr1	37630705	37630731	GSB	0.000541366
chr1	37876300	37876320	GSB	0.00321855
chr1	37878185	37878213	GSB	0.00948341
chr1	37878194	37878219	GSB	0.000937818
chr1	38031587	38031613	GSB	0.00144862
chr1	38044224	38044254	GSB	0.00441872
chr1	38053711	38053772	SFB	0.00960301
chr1	38083499	38083519	GSB	0.00311681
chr1	38124571	38124597	GSB	0.000577102
chr1	38132258	38132271	GSB	0.00889876
chr1	38146019	38146042	GSB	0.000730451
chr1	38210529	38210549	GSB	0.0017044
chr1	38308832	38308855	GSB	0.00405144
chr1	38449627	38449707	GSB	0.0014095
chr1	38523596	38523653	SFB	0.00887886
chr1	38838485	38838499	GSB	0.00863978
chr1	38861751	38861771	GSB	0.00215686
chr1	38861776	38861789	GSB	0.0037138
chr1	39015752	39015777	GSB	0.00184739
chr1	39062700	39062724	GSB	0.00584292
chr1	39070640	39070659	GSB	0.00188626
chr1	39102566	39102592	GSB	0.000499115
chr1	39156940	39156966	GSB	0.00112269
chr1	39156948	39156960	GSB	0.0093175
chr1	39192972	39192997	SRB	0.00889713
chr1	39367723	39367742	SFB	0.00514555
chr1	39434510	39434536	GSB	0.00170606
chr1	39435402	39435419	GSB	0.00562311
chr1	39445792	39445817	GSB	0.00094882
chr1	39471381	39471404	SRB	0.00853277
chr1	39513461	39513487	GSB	0.0032192
chr1	39515477	39515503	GSB	0.000719122
chr1	39529535	39529554	SFB	0.00644038
chr1	39571471	39571496	GSB	0.00668532
chr1	39571509	39571528	GSB	0.00672913
chr1	39588088	39588114	GSB	0.000707379
chr1	39813315	39813335	GSB	0.00258491
chr1	39927635	39927659	GSB	0.00268345
chr1	39936642	39936667	GSB	0.00200773
chr1	40013026	40013051	SFB	0.00707348
chr1	40175908	40175932	GSB	0.00223746
chr1	40181322	40181339	GSB	0.00480303
chr1	40217729	40217755	GSB	0.00128389
chr1	40236754	40236780	GSB	0.00545702
chr1	40267207	40267295	GSB	0.00532764
chr1	41217474	41217499	SRB	0.0079051
chr1	41222065	41222087	SFB	0.00945279
chr1	41325891	41325913	GSB	0.00770076
chr1	41377692	41377717	SRB	0.00947989
chr1	41402949	41402972	GSB	0.00365838
chr1	41419976	41419978	GSB	0.00826943
chr1	41559390	41559413	SRB	0.00850228
chr1	41575502	41575580	SRB	0.00722089
chr1	41604120	41604142	SFB	0.00951063
chr1	41744768	41744791	SFB	0.00813465
chr1	41752629	41752654	GSB	0.0012784
chr1	41797157	41797183	GSB	0.00309232
chr1	42256090	42256115	SRB	0.00976542
chr1	42490006	42490015	GSB	0.00553738
chr1	42536902	42536928	GSB	0.00212856
chr1	42741653	42741747	GSB	0.00193432
chr1	42788684	42788743	GSB	0.00473652
chr1	42849341	42849366	GSB	0.00303018
chr1	43104759	43104784	GSB	0.00114728
chr1	43183354	43183380	GSB	0.00854923
chr1	43247001	43247027	GSB	0.00151037
chr1	43273456	43273482	GSB	0.00069128
chr1	43277514	43277540	GSB	0.000692872
chr1	43305495	43305521	GSB	0.000729587
chr1	43449779	43449803	GSB	0.00246702
chr1	43485372	43485398	GSB	0.000966191
chr1	43493734	43493736	GSB	0.00695101
chr1	43516582	43516605	GSB	0.00389772
chr1	43757531	43757540	GSB	0.00227812
chr1	43935845	43935874	GSB	0.00737033
chr1	43950938	43950963	GSB	0.00189982
chr1	43961379	43961424	GSB	0.00591475
chr1	43971078	43971103	GSB	0.00297889
chr1	43987649	43987675	GSB	0.00132888
chr1	43990019	43990036	GSB	0.00802246
chr1	43990025	43990044	GSB	0.00341679
chr1	44016122	44016131	GSB	0.00323462
chr1	44030174	44030199	SFB	0.00686594
chr1	44116854	44116879	GSB	0.00803247
chr1	44120541	44120567	GSB	0.000830428
chr1	44225566	44225591	GSB	0.00093643
chr1	44390784	44390808	GSB	0.00315024
chr1	44472849	44472874	SRB	0.00872235
chr1	44575590	44575610	GSB	0.00343546
chr1	44637738	44637763	SFB	0.00903057
chr1	44745810	44745836	GSB	0.000834677
chr1	44761375	44761398	GSB	0.00562629
chr1	44841552	44841599	GSB	0.00337052
chr1	44998790	44998810	GSB	0.0089234
chr1	44998816	44998834	GSB	0.00787032
chr1	45017026	45017038	GSB	0.00365936
chr1	45017028	45017104	GSB	0.00910751
chr1	45042376	45042395	GSB	0.00548322
chr1	45076575	45076661	GSB	0.00668088
chr1	45100121	45100147	GSB	0.00179805
chr1	45245126	45245144	GSB	0.00528393
chr1	45257392	45257408	GSB	0.00635003
chr1	45370303	45370357	SRB	0.00841879
chr1	45392784	45392814	GSB	0.00683767
chr1	45405515	45405540	GSB	0.00530638
chr1	45620687	45620717	SRB	0.00778207
chr1	45806116	45806141	SRB	0.00880621
chr1	45842439	45842457	GSB	0.0036953
chr1	45860784	45860809	GSB	0.00477585
chr1	45860792	45860823	GSB	0.00726972
chr1	45872866	45872885	GSB	0.00458444
chr1	45880490	45880516	GSB	0.000575003
chr1	45888472	45888512	GSB	0.00180789
chr1	45897539	45897565	GSB	0.00151384
chr1	45904303	45904320	GSB	0.00162079
chr1	45914755	45914778	SRB	0.00815311
chr1	45920867	45920891	GSB	0.00549588
chr1	45920873	45920907	GSB	0.00661931
chr1	45922888	45922913	SFB	0.00812708
chr1	45923884	45923910	GSB	0.00152101
chr1	45926108	45926119	GSB	0.00312008
chr1	46076112	46076147	GSB	0.00185243
chr1	46104331	46104357	SFB	0.00818301
chr1	46560809	46560834	SFB	0.00803594
chr1	46640133	46640158	GSB	0.00162467
chr1	46667080	46667105	SFB	0.00955409
chr1	46833252	46833260	GSB	0.00490907
chr1	46854056	46854067	GSB	0.00516869
chr1	46876615	46876641	GSB	0.00129796
chr1	47061862	47061887	GSB	0.00112619
chr1	47114310	47114335	SRB	0.00890343
chr1	47525739	47525772	GSB	0.00156994
chr1	47547889	47547952	GSB	0.00504598
chr1	47628397	47628423	SFB	0.00780785
chr1	47810966	47810991	SRB	0.00679182
chr1	47854365	47854390	SFB	0.00599014
chr1	47935146	47935172	GSB	0.00251383
chr1	48062898	48062923	GSB	0.00490812
chr1	48116963	48117046	GSB	0.00406221
chr1	48152846	48152902	GSB	0.00849249
chr1	48351142	48351171	SFB	0.00615709
chr1	48446582	48446602	GSB	0.00341605
chr1	48490053	48490078	SFB	0.00845647
chr1	48566459	48566485	GSB	0.00193772
chr1	48651435	48651460	SRB	0.00897676
chr1	48937240	48937264	GSB	0.00204557
chr1	49050916	49050941	SFB	0.00572527
chr1	49250267	49250292	SRB	0.00785666
chr1	49571008	49571053	GSB	0.00347095
chr1	49577110	49577135	SRB	0.00908781
chr1	49587907	49587995	SFB	0.00678022
chr1	50071734	50071757	GSB	0.00515758
chr1	50263207	50263233	GSB	0.0094005
chr1	50290173	50290195	SFB	0.00947183
chr1	50363425	50363451	GSB	0.00895202
chr1	50392389	50392415	GSB	0.00389961
chr1	50411280	50411323	GSB	0.0014774
chr1	50429872	50429890	GSB	0.00725929
chr1	50448706	50448782	GSB	0.00476767
chr1	50476041	50476066	GSB	0.00215353
chr1	50476048	50476130	GSB	0.00489702
chr1	50670301	50670327	SRB	0.00990499
chr1	50736165	50736197	GSB	0.00508155
chr1	50760138	50760164	SFB	0.00722053
chr1	50809016	50809044	GSB	0.00725408
chr1	50838064	50838121	GSB	0.00624626
chr1	50958112	50958137	GSB	0.000724356
chr1	51035953	51035979	GSB	0.000993672
chr1	51238687	51238717	SFB	0.00859703
chr1	51512383	51512407	GSB	0.000982518
chr1	51697654	51697680	GSB	0.00551784
chr1	51720362	51720385	GSB	0.00230273
chr1	51759959	51760008	GSB	0.00293205
chr1	51774417	51774443	GSB	0.00104418
chr1	51779089	51779115	GSB	0.00160129
chr1	51848129	51848155	GSB	0.000590717
chr1	51856981	51857007	GSB	0.00334043
chr1	51866042	51866060	GSB	0.00704843
chr1	51877333	51877408	SRB	0.00665146
chr1	51881401	51881427	GSB	0.00433047
chr1	51881407	51881418	GSB	0.00409714
chr1	51881799	51881810	GSB	0.00177126
chr1	51883906	51883931	GSB	0.00403223
chr1	51889111	51889137	GSB	0.00508708
chr1	51889118	51889131	GSB	0.0078272
chr1	51891573	51891599	GSB	0.00157708
chr1	51895263	51895282	GSB	0.000978974
chr1	51896411	51896436	GSB	0.000569166
chr1	51912841	51912858	GSB	0.00100643
chr1	51997413	51997423	GSB	0.00709756
chr1	52100637	52100663	GSB	0.00368858
chr1	52139882	52139908	GSB	0.000968518
chr1	52148735	52148739	GSB	0.00103224
chr1	52387968	52387994	GSB	0.0046303
chr1	52434184	52434210	GSB	0.00138342
chr1	52434190	52434202	GSB	0.00986538
chr1	52434842	52434868	GSB	0.00100958
chr1	52447840	52447866	GSB	0.00285446
chr1	52465814	52465840	GSB	0.000490987
chr1	52478510	52478529	GSB	0.00784722
chr1	52495798	52495824	GSB	0.000556093
chr1	52506736	52506755	GSB	0.00550153
chr1	52506757	52506783	GSB	0.00646014
chr1	52550416	52550478	GSB	0.00850584
chr1	52565753	52565804	GSB	0.00317227
chr1	52857575	52857591	SFB	0.00997255
chr1	52887586	52887612	GSB	0.000498392
chr1	52955284	52955310	GSB	0.00174317
chr1	53060502	53060527	SRB	0.00960191
chr1	53126194	53126202	GSB	0.00501504
chr1	53165939	53165965	SRB	0.00967102
chr1	53290947	53290970	GSB	0.00205209
chr1	53576821	53576846	SRB	0.00793162
chr1	53709961	53709978	GSB	0.00496119
chr1	53778810	53778830	GSB	0.00727211
chr1	53779479	53779504	GSB	0.00753843
chr1	53833283	53833309	GSB	0.0041828
chr1	54078960	54078985	GSB	0.00174242
chr1	54362268	54362294	GSB	0.0049636
chr1	54398747	54398810	GSB	0.00411469
chr1	54482811	54482836	GSB	0.00109789
chr1	54496277	54496294	GSB	0.00444152
chr1	54534797	54534823	SFB	0.00944793
chr1	54543099	54543108	GSB	0.00834679
chr1	54556884	54556901	GSB	0.00371204
chr1	54556891	54556909	GSB	0.00239982
chr1	54576649	54576660	GSB	0.00236218
chr1	54623555	54623587	GSB	0.00454086
chr1	54624514	54624523	GSB	0.00374985
chr1	54867709	54867809	GSB	0.00198259
chr1	54887203	54887226	SFB	0.0086939
chr1	54890411	54890483	SRB	0.00797421
chr1	54913208	54913225	GSB	0.00180395
chr1	55062836	55062862	GSB	0.00161967
chr1	55108312	55108326	GSB	0.00152925
chr1	55156961	55156987	GSB	0.00430051
chr1	55156967	55156979	GSB	0.0061819
chr1	55576083	55576158	SFB	0.00998456
chr1	55662921	55663018	GSB	0.00774643
chr1	55874439	55874498	GSB	0.00109446
chr1	55993527	55993552	SRB	0.00934663
chr1	56113774	56113794	GSB	0.00472077
chr1	56243774	56243818	GSB	0.00284793
chr1	56413624	56413647	SFB	0.0073945
chr1	56447283	56447299	GSB	0.00562723
chr1	56525517	56525581	SRB	0.00963496
chr1	56540785	56540836	GSB	0.00102567
chr1	56566468	56566493	GSB	0.00976606
chr1	56583782	56583799	GSB	0.00818592
chr1	56624479	56624497	GSB	0.00298583
chr1	56666360	56666385	SFB	0.00635268
chr1	56713327	56713391	GSB	0.00422075
chr1	56782313	56782385	GSB	0.00524851
chr1	56931019	56931023	GSB	0.00443307
chr1	56973433	56973450	SFB	0.0072029
chr1	57342853	57342879	GSB	0.00382651
chr1	57371692	57371718	GSB	0.00106686
chr1	57373063	57373089	GSB	0.00074113
chr1	57378574	57378599	GSB	0.00771726
chr1	57378582	57378690	GSB	0.00324906
chr1	57391531	57391557	GSB	0.000974223
chr1	57668930	57668949	SFB	0.00879202
chr1	57725518	57725536	GSB	0.00308481
chr1	57981735	57981791	GSB	0.00337721
chr1	58040259	58040284	GSB	0.00575189
chr1	58064109	58064134	SRB	0.00853259
chr1	58078130	58078148	GSB	0.00559687
chr1	58078138	58078164	GSB	0.00237118
chr1	58081148	58081173	SFB	0.00643314
chr1	58092946	58092972	GSB	0.00150771
chr1	58097516	58097540	SFB	0.00689426
chr1	58130692	58130750	SRB	0.00828724
chr1	58143005	58143022	SFB	0.0062041
chr1	58174296	58174323	GSB	0.00413774
chr1	58184031	58184095	GSB	0.00274595
chr1	58383352	58383378	GSB	0.00108869
chr1	58420246	58420272	GSB	0.00215122
chr1	58513205	58513228	GSB	0.00534005
chr1	58532783	58532809	GSB	0.00155471
chr1	58575851	58575896	GSB	0.00156235
chr1	58584003	58584029	GSB	0.00368967
chr1	58596750	58596776	GSB	0.00351787
chr1	58604994	58605019	GSB	0.00351872
chr1	58610890	58610903	GSB	0.00394396
chr1	58632092	58632181	GSB	0.00691353
chr1	58664243	58664269	GSB	0.00339695
chr1	58756408	58756433	GSB	0.00104249
chr1	58810356	58810381	GSB	0.00310196
chr1	58828933	58828957	GSB	0.00828705
chr1	58904867	58904880	GSB	0.00701297
chr1	58950204	58950277	GSB	0.000830615
chr1	58967938	58967989	GSB	0.00733874
chr1	59051340	59051366	GSB	0.00644568
chr1	59131747	59131791	GSB	0.00308244
chr1	59152521	59152531	GSB	0.000381863
chr1	59174442	59174467	GSB	0.00160947
chr1	59201614	59201639	GSB	0.00157378
chr1	59212361	59212384	GSB	0.000681139
chr1	59253357	59253383	GSB	0.00115156
chr1	59321687	59321712	GSB	0.00331265
chr1	59321694	59321705	GSB	0.00480471
chr1	59322122	59322148	GSB	0.00148964
chr1	59355322	59355348	GSB	0.00401732
chr1	59398633	59398658	GSB	0.00163654
chr1	59425678	59425704	GSB	0.00151255
chr1	59487532	59487556	GSB	0.00569593
chr1	59502689	59502714	GSB	0.0050694
chr1	59504452	59504503	GSB	0.00828919
chr1	59584218	59584243	SFB	0.00918301
chr1	59651361	59651386	GSB	0.00217006
chr1	59651369	59651380	GSB	0.00954612
chr1	59694198	59694240	GSB	0.000942917
chr1	59705490	59705516	GSB	0.00865717
chr1	59713529	59713555	GSB	0.000999824
chr1	59851537	59851554	GSB	0.00704806
chr1	60020949	60020967	GSB	0.00383717
chr1	60097695	60097747	GSB	0.00773692
chr1	60097739	60097764	GSB	0.00340889
chr1	60111050	60111069	GSB	0.00424121
chr1	60116078	60116126	GSB	0.00646697
chr1	60147091	60147108	SFB	0.00867234
chr1	60178869	60178891	GSB	0.00629357
chr1	60201395	60201420	GSB	0.00167607
chr1	60242269	60242295	GSB	0.00232344
chr1	60269117	60269143	GSB	0.00371873
chr1	60270045	60270071	GSB	0.00310491
chr1	60279001	60279028	GSB	0.0089928
chr1	60504145	60504171	GSB	0.00322463
chr1	60544339	60544364	GSB	0.004545
chr1	60549292	60549317	GSB	0.00446249
chr1	60552281	60552292	GSB	0.00606283
chr1	60564166	60564237	GSB	0.00616228
chr1	60577304	60577340	GSB	0.00171535
chr1	60598227	60598247	GSB	0.00444474
chr1	60598234	60598253	GSB	0.00518635
chr1	60658198	60658222	GSB	0.0036621
chr1	60659856	60659881	GSB	0.00127212
chr1	60660464	60660478	GSB	0.00155933
chr1	60667599	60667616	GSB	0.00539269
chr1	60751254	60751284	GSB	0.00433617
chr1	60771834	60771860	GSB	0.00171472
chr1	60814496	60814521	SFB	0.00791646
chr1	60827158	60827184	GSB	0.00115252
chr1	61011797	61011822	SFB	0.008471
chr1	61143640	61143657	GSB	0.0017371
chr1	61300623	61300649	GSB	0.00399364
chr1	61388231	61388246	GSB	0.00471275
chr1	61400411	61400413	GSB	0.00312984
chr1	61423020	61423045	GSB	0.00697744
chr1	61464506	61464525	GSB	0.0034547
chr1	61608668	61608686	GSB	0.00149858
chr1	61638030	61638056	GSB	0.00556234
chr1	61650049	61650071	GSB	0.00758634
chr1	61814245	61814272	SFB	0.00644781
chr1	61824708	61824731	GSB	0.00384537
chr1	61836570	61836593	GSB	0.00614778
chr1	61845448	61845474	GSB	0.00114772
chr1	61846733	61846759	GSB	0.00112035
chr1	61854980	61855006	GSB	0.00160632
chr1	61872429	61872455	GSB	0.00489129
chr1	61957841	61957865	GSB	0.000759542
chr1	61978189	61978214	SFB	0.00605761
chr1	62020056	62020081	SRB	0.00716801
chr1	62051815	62051841	GSB	0.00407629
chr1	62127626	62127652	GSB	0.00761569
chr1	62175260	62175271	GSB	0.00926113
chr1	62194530	62194556	GSB	0.00594233
chr1	62230798	62230821	GSB	0.00106412
chr1	62333471	62333496	GSB	0.00509017
chr1	62360378	62360404	GSB	0.00272612
chr1	62416994	62417019	SFB	0.00569548
chr1	62499758	62499785	GSB	0.0063792
chr1	62531802	62531827	SFB	0.00649215
chr1	62707003	62707029	GSB	0.00300525
chr1	62707011	62707085	GSB	0.00803349
chr1	62723777	62723794	GSB	0.00294284
chr1	62730691	62730717	GSB	0.000981178
chr1	62795634	62795660	GSB	0.00140973
chr1	62812422	62812448	GSB	0.000966441
chr1	62818327	62818353	GSB	0.00188402
chr1	62902236	62902254	GSB	0.00447979
chr1	62942903	62942929	GSB	0.00369481
chr1	62972741	62972773	GSB	0.00733332
chr1	63000027	63000052	GSB	0.00467949
chr1	63059465	63059520	GSB	0.00845462
chr1	63112031	63112054	GSB	0.00446367
chr1	63115302	63115328	GSB	0.00336028
chr1	63252574	63252598	SFB	0.00752739
chr1	63467928	63467953	SRB	0.00975703
chr1	63483910	63483935	SFB	0.00787134
chr1	63702642	63702719	GSB	0.00234718
chr1	63731162	63731188	GSB	0.00339341
chr1	63731169	63731179	GSB	0.00467838
chr1	63746734	63746760	GSB	0.0031744
chr1	63987718	63987735	GSB	0.00687409
chr1	64102907	64102973	GSB	0.0043743
chr1	64121153	64121176	GSB	0.00178657
chr1	64288086	64288100	SFB	0.00887827
chr1	64370588	64370672	SFB	0.0092259
chr1	64421422	64421447	SFB	0.0059977
chr1	64534719	64534744	GSB	0.000823809
chr1	64568813	64568832	SFB	0.00921532
chr1	64573112	64573138	GSB	0.0023046
chr1	64605494	64605498	GSB	0.00612436
chr1	64689989	64689999	GSB	0.000739299
chr1	64708959	64708985	GSB	0.00102246
chr1	64738501	64738525	GSB	0.00121147
chr1	64910687	64910713	SRB	0.0094073
chr1	64951566	64951586	GSB	0.00441602
chr1	64970207	64970232	SFB	0.00851217
chr1	65085301	65085331	GSB	0.00621074
chr1	65112110	65112136	GSB	0.00113129
chr1	65154343	65154368	GSB	0.00263345
chr1	65173860	65173872	GSB	0.0041009
chr1	65176877	65176901	SRB	0.0096633
chr1	65217198	65217222	SRB	0.00739216
chr1	65329547	65329557	GSB	0.00862842
chr1	65337940	65337959	GSB	0.002228
chr1	65342868	65342894	SRB	0.00709963
chr1	65382420	65382446	GSB	0.00362851
chr1	65407601	65407626	GSB	0.0013257
chr1	65626739	65626762	GSB	0.00194012
chr1	65717524	65717603	GSB	0.00232889
chr1	66103043	66103064	GSB	0.00925965
chr1	66192157	66192202	GSB	0.00780223
chr1	66266163	66266189	GSB	0.000507663
chr1	66302439	66302503	GSB	0.00641608
chr1	66324690	66324716	SRB	0.00736219
chr1	66343107	66343132	SFB	0.00986956
chr1	66589259	66589354	GSB	0.00711729
chr1	66628028	66628052	SFB	0.00555719
chr1	66671752	66671778	GSB	0.000497622
chr1	66701466	66701482	GSB	0.00250502
chr1	66749609	66749634	SRB	0.00703212
chr1	66793166	66793192	GSB	0.00168919
chr1	66818367	66818384	GSB	0.000380932
chr1	66825367	66825394	GSB	0.00529877
chr1	66825380	66825406	GSB	0.00200877
chr1	66830455	66830481	GSB	0.00317392
chr1	66861742	66861768	GSB	0.000777386
chr1	66863842	66863860	GSB	0.00100898
chr1	66876192	66876217	GSB	0.0046231
chr1	66899287	66899498	GSB	0.0028871
chr1	66915563	66915587	GSB	0.00385157
chr1	66954688	66954714	GSB	0.00187099
chr1	67002375	67002393	GSB	0.00681629
chr1	67008101	67008127	GSB	0.00180398
chr1	67061182	67061209	GSB	0.00717435
chr1	67067435	67067460	GSB	0.00061458
chr1	67078035	67078084	GSB	0.00163743
chr1	67086938	67086963	GSB	0.00144046
chr1	67102286	67102312	GSB	0.00171484
chr1	67104170	67104186	GSB	0.00578533
chr1	67116193	67116218	GSB	0.000820968
chr1	67117462	67117488	GSB	0.00147926
chr1	67118112	67118137	GSB	0.000981086
chr1	67128055	67128080	GSB	0.0038864
chr1	67128413	67128432	GSB	0.00630671
chr1	67131375	67131401	GSB	0.00552302
chr1	67135118	67135133	GSB	0.00505728
chr1	67137302	67137320	GSB	0.0055567
chr1	67140762	67140788	GSB	0.000633238
chr1	67151646	67151663	SRB	0.00561737
chr1	67164749	67164774	GSB	0.0027189
chr1	67169487	67169520	GSB	0.00530651
chr1	67174006	67174031	GSB	0.00898786
chr1	67184429	67184454	GSB	0.00284816
chr1	67189088	67189114	GSB	0.00336217
chr1	67197116	67197140	GSB	0.0054392
chr1	67203340	67203366	GSB	0.00137318
chr1	67207299	67207325	GSB	0.00204927
chr1	67221567	67221593	GSB	0.00181525
chr1	67224115	67224140	GSB	0.00348106
chr1	67226314	67226339	GSB	0.000726198
chr1	67229875	67229887	GSB	0.00603222
chr1	67232955	67232975	GSB	0.00185733
chr1	67237860	67237885	GSB	0.00263143
chr1	67253304	67253343	GSB	0.00264102
chr1	67268168	67268194	GSB	0.000758301
chr1	67313136	67313159	GSB	0.00340429
chr1	67357841	67357864	GSB	0.00168566
chr1	67489644	67489664	GSB	0.00799209
chr1	67531164	67531190	GSB	0.00241427
chr1	67631395	67631416	GSB	0.00516675
chr1	67790946	67790953	GSB	0.00831547
chr1	67913393	67913417	GSB	0.000856076
chr1	67928558	67928584	GSB	0.00123772
chr1	67950015	67950063	SRB	0.00923937
chr1	68000910	68000924	GSB	0.00922736
chr1	68008416	68008441	GSB	0.00116522
chr1	68031524	68031608	GSB	0.00775889
chr1	68121258	68121283	GSB	0.0020463
chr1	68140040	68140066	GSB	0.00137924
chr1	68192581	68192606	GSB	0.00238052
chr1	68209325	68209335	GSB	0.00267178
chr1	68493784	68493804	GSB	0.00959098
chr1	68635945	68635970	GSB	0.00777177
chr1	68687691	68687708	GSB	0.00222116
chr1	68765365	68765390	GSB	0.00445587
chr1	68810091	68810112	GSB	0.00284271
chr1	68821218	68821244	GSB	0.00260583
chr1	68855354	68855374	GSB	0.00341186
chr1	68870695	68870721	GSB	0.00685649
chr1	68887234	68887260	GSB	0.00893869
chr1	68911932	68911950	GSB	0.00182875
chr1	68979441	68979456	GSB	0.00164553
chr1	68993714	68993730	GSB	0.00825423
chr1	69039254	69039280	GSB	0.000747845
chr1	69059486	69059505	GSB	0.00819012
chr1	69473512	69473531	GSB	0.00221925
chr1	69637138	69637163	GSB	0.0033158
chr1	69685030	69685069	GSB	0.00312494
chr1	70039488	70039513	SRB	0.00818512
chr1	70079734	70079750	SFB	0.00941365
chr1	70080449	70080474	SRB	0.0099975
chr1	70282448	70282532	SRB	0.00701197
chr1	70322416	70322436	GSB	0.0065288
chr1	70437539	70437572	GSB	0.00134135
chr1	70496290	70496313	GSB	0.00240991
chr1	70671653	70671678	SRB	0.00725063
chr1	70717010	70717106	GSB	0.00989891
chr1	70717024	70717049	GSB	0.00175763
chr1	70747054	70747080	GSB	0.00162367
chr1	70775264	70775282	GSB	0.00378994
chr1	70813967	70813993	GSB	0.00395757
chr1	70853275	70853300	GSB	0.0011066
chr1	70902090	70902115	SRB	0.00975751
chr1	70927665	70927683	GSB	0.0069043
chr1	70927868	70927894	GSB	0.00519001
chr1	71006105	71006122	GSB	0.00281326
chr1	71056942	71056960	SRB	0.00887109
chr1	71079345	71079411	GSB	0.00633038
chr1	71166591	71166636	GSB	0.00669483
chr1	71179170	71179207	GSB	0.00666962
chr1	71231518	71231544	GSB	0.000998964
chr1	71318138	71318163	SFB	0.00837902
chr1	71405232	71405258	GSB	0.000646257
chr1	71530475	71530501	GSB	0.00762807
chr1	71530499	71530516	GSB	0.00320636
chr1	71634557	71634571	GSB	0.00195372
chr1	71645931	71645957	GSB	0.00120516
chr1	71647483	71647509	GSB	0.000641402
chr1	71649902	71649928	GSB	0.00126339
chr1	71650927	71650953	GSB	0.00439239
chr1	71650935	71650947	GSB	0.0053393
chr1	71722376	71722406	GSB	0.000796546
chr1	71728931	71728953	GSB	0.00354858
chr1	71760015	71760039	GSB	0.00211573
chr1	71808240	71808266	GSB	0.00105019
chr1	71813604	71813630	GSB	0.000439468
chr1	71817743	71817764	GSB	0.00579658
chr1	71835664	71835684	GSB	0.00416452
chr1	71835681	71835701	GSB	0.00702738
chr1	71838237	71838262	GSB	0.00413493
chr1	71867681	71867707	GSB	0.00606531
chr1	71874219	71874245	GSB	0.00311533
chr1	71887508	71887536	GSB	0.00921672
chr1	71887516	71887542	GSB	0.00189964
chr1	71887824	71887850	GSB	0.00105504
chr1	71912995	71913020	GSB	0.000686742
chr1	71999182	71999206	GSB	0.00457575
chr1	72024988	72025004	GSB	0.00246257
chr1	72076836	72076853	GSB	0.00654473
chr1	72088235	72088260	GSB	0.000695024
chr1	72163432	72163444	GSB	0.00166884
chr1	72208600	72208626	SRB	0.00801886
chr1	72211672	72211689	GSB	0.00485988
chr1	72226378	72226395	GSB	0.000889232
chr1	72244351	72244377	GSB	0.0066558
chr1	72280359	72280382	GSB	0.00524619
chr1	72317357	72317381	GSB	0.00154488
chr1	72362090	72362184	GSB	0.00821279
chr1	72413161	72413187	GSB	0.00074223
chr1	72450377	72450387	SRB	0.00746983
chr1	72551836	72551878	GSB	0.00109299
chr1	72610056	72610077	GSB	0.00733248
chr1	72626470	72626488	GSB	0.00283769
chr1	72646585	72646611	GSB	0.00493793
chr1	72696456	72696516	GSB	0.00130121
chr1	72726044	72726066	GSB	0.00275409
chr1	72759939	72759966	GSB	0.00265345
chr1	72790664	72790690	GSB	0.00211835
chr1	72810226	72810252	GSB	0.000597766
chr1	72824123	72824147	GSB	0.00670176
chr1	72870746	72870772	GSB	0.00080189
chr1	72953858	72953935	GSB	0.00608844
chr1	73655018	73655057	GSB	0.00208794
chr1	73683772	73683787	GSB	0.00321223
chr1	73697514	73697540	GSB	0.00103541
chr1	73776112	73776133	SRB	0.0096867
chr1	74043832	74043857	GSB	0.00643862
chr1	74061066	74061092	GSB	0.00101549
chr1	74061955	74061980	GSB	0.00100024
chr1	74066894	74066911	SFB	0.00542203
chr1	74109839	74109865	GSB	0.00115192
chr1	74174664	74174689	GSB	0.0061272
chr1	74174699	74174725	GSB	0.00597376
chr1	74198152	74198171	SRB	0.00938754
chr1	74231628	74231650	GSB	0.00828648
chr1	74255850	74255876	GSB	0.00157647
chr1	74286419	74286465	GSB	0.00451414
chr1	74331739	74331792	GSB	0.00269297
chr1	74390788	74390811	GSB	0.0056286
chr1	74397131	74397133	GSB	0.0010686
chr1	74408758	74408783	SRB	0.00669731
chr1	74498740	74498825	GSB	0.00513745
chr1	74537626	74537652	GSB	0.00141413
chr1	74562025	74562046	SRB	0.00925583
chr1	74712091	74712117	GSB	0.00217563
chr1	74712097	74712124	GSB	0.00240185
chr1	74718019	74718045	GSB	0.00171802
chr1	74721265	74721283	GSB	0.00188149
chr1	74721967	74721984	GSB	0.000635757
chr1	74758997	74759021	GSB	0.00866311
chr1	74838193	74838276	GSB	0.00380187
chr1	74937921	74937946	GSB	0.00256303
chr1	74961838	74961863	GSB	0.00281792
chr1	75006723	75006749	GSB	0.000661475
chr1	75010368	75010393	GSB	0.00748593
chr1	75024712	75024738	GSB	0.00125149
chr1	75024720	75024731	GSB	0.00816546
chr1	75036598	75036617	SFB	0.00823291
chr1	75121713	75121741	GSB	0.00379683
chr1	75169045	75169065	GSB	0.00390401
chr1	75216842	75216868	GSB	0.000854439
chr1	75222511	75222537	GSB	0.00408904
chr1	75285262	75285288	GSB	0.0011751
chr1	75317008	75317034	SFB	0.00551756
chr1	75436176	75436224	GSB	0.00720383
chr1	75438672	75438697	SRB	0.00830353
chr1	75537808	75537826	GSB	0.00235329
chr1	75538702	75538719	GSB	0.00609086
chr1	75538965	75538990	GSB	0.0011543
chr1	75540717	75540735	GSB	0.00136852
chr1	75540723	75540743	GSB	0.00724268
chr1	75586418	75586474	GSB	0.00243167
chr1	75617152	75617178	GSB	0.00190537
chr1	75652713	75652739	GSB	0.000540603
chr1	75693233	75693259	GSB	0.00356163
chr1	75718866	75718891	GSB	0.00360356
chr1	76050527	76050545	GSB	0.00546693
chr1	76422703	76422728	GSB	0.00559
chr1	76632004	76632045	GSB	0.00828325
chr1	76653999	76654023	GSB	0.00676397
chr1	76849700	76849762	GSB	0.00649218
chr1	76857093	76857113	GSB	0.00344891
chr1	76857102	76857121	GSB	0.00478255
chr1	76883445	76883465	GSB	0.00414257
chr1	76901390	76901418	GSB	0.00216176
chr1	76911611	76911637	GSB	0.00119607
chr1	76919357	76919383	GSB	0.00697505
chr1	76919932	76919957	GSB	0.000900425
chr1	77082717	77082742	GSB	0.00287899
chr1	77108026	77108052	GSB	0.00306242
chr1	77465781	77465807	GSB	0.00208884
chr1	77636021	77636046	SFB	0.00720042
chr1	77966529	77966558	GSB	0.00507332
chr1	78005210	78005290	GSB	0.0079673
chr1	78115885	78115905	GSB	0.00403342
chr1	78143144	78143167	GSB	0.00194089
chr1	78202966	78202995	GSB	0.00583896
chr1	78209014	78209032	SRB	0.00997346
chr1	78280740	78280746	SRB	0.00777792
chr1	78425382	78425476	GSB	0.00918136
chr1	78525146	78525206	GSB	0.00650565
chr1	78567980	78567997	GSB	0.00446505
chr1	78693749	78693802	GSB	0.00866354
chr1	78693776	78693793	GSB	0.000766204
chr1	78777132	78777224	SRB	0.00884727
chr1	78790564	78790630	GSB	0.00920281
chr1	79160527	79160552	GSB	0.00625183
chr1	79284077	79284139	GSB	0.00165809
chr1	79448269	79448294	GSB	0.00304448
chr1	79466470	79466496	GSB	0.00182338
chr1	79466668	79466685	GSB	0.000605688
chr1	79605672	79605690	SRB	0.00840537
chr1	79740549	79740574	GSB	0.00896017
chr1	79815123	79815148	GSB	0.00184435
chr1	79857672	79857761	SRB	0.00909779
chr1	79916615	79916640	SFB	0.0086578
chr1	79961668	79961693	SFB	0.00857242
chr1	80054292	80054318	SFB	0.00944744
chr1	80287613	80287638	SRB	0.00617598
chr1	80296767	80296793	GSB	0.00267604
chr1	80313773	80313798	GSB	0.00360984
chr1	80313781	80313791	GSB	0.00475199
chr1	80329356	80329381	SRB	0.00564019
chr1	80331160	80331163	GSB	0.00199085
chr1	80338908	80338993	GSB	0.00161594
chr1	80428135	80428152	GSB	0.00255157
chr1	80638673	80638698	SFB	0.0079494
chr1	80847176	80847267	SFB	0.00836199
chr1	81096734	81096797	GSB	0.00832841
chr1	81169011	81169036	SRB	0.00797499
chr1	81196771	81196868	SRB	0.0096978
chr1	81324569	81324595	GSB	0.000994147
chr1	81509661	81509687	GSB	0.00364714
chr1	81528567	81528593	GSB	0.00495315
chr1	81579794	81579809	GSB	0.00337745
chr1	81754342	81754368	GSB	0.00626524
chr1	81764978	81765003	SFB	0.00875493
chr1	81927861	81927901	GSB	0.00821818
chr1	81949190	81949216	GSB	0.00187212
chr1	82011193	82011212	GSB	0.00115227
chr1	82018390	82018415	GSB	0.00495657
chr1	82030503	82030529	GSB	0.00127556
chr1	82089110	82089136	GSB	0.00126457
chr1	82145538	82145564	GSB	0.00454087
chr1	82169088	82169112	GSB	0.00477939
chr1	82169094	82169105	GSB	0.00805331
chr1	82180581	82180586	GSB	0.00972054
chr1	82184714	82184739	GSB	0.0026723
chr1	82184722	82184732	GSB	0.00648326
chr1	82189022	82189042	GSB	0.000923624
chr1	82209285	82209303	GSB	0.00583083
chr1	82234804	82234830	GSB	0.000441389
chr1	82258291	82258389	GSB	0.00930714
chr1	82264366	82264455	GSB	0.00689222
chr1	82284050	82284062	GSB	0.00911183
chr1	82363451	82363475	GSB	0.00244152
chr1	82405300	82405326	GSB	0.00111089
chr1	82525447	82525548	GSB	0.00775097
chr1	82758850	82758873	GSB	0.00766168
chr1	82766151	82766170	GSB	0.00272615
chr1	82787455	82787474	GSB	0.00130162
chr1	82830014	82830050	GSB	0.00582503
chr1	82852354	82852374	GSB	0.00572977
chr1	82887343	82887366	GSB	0.00449191
chr1	82962904	82962930	GSB	0.00527943
chr1	82987927	82987945	GSB	0.00242658
chr1	83172817	83172840	SFB	0.0092238
chr1	83309134	83309159	SFB	0.0095352
chr1	83321240	83321257	SRB	0.00656891
chr1	83414023	83414042	GSB	0.00392072
chr1	83598692	83598710	GSB	0.0054116
chr1	83746307	83746330	GSB	0.00439011
chr1	83767748	83767837	GSB	0.00452927
chr1	83900544	83900569	GSB	0.00288716
chr1	83901327	83901353	GSB	0.00165619
chr1	83917601	83917627	GSB	0.00827046
chr1	83943250	83943276	GSB	0.000636398
chr1	84072016	84072039	SFB	0.00701887
chr1	84091027	84091038	GSB	0.00596476
chr1	84132378	84132404	GSB	0.00203339
chr1	84155873	84155967	GSB	0.00697797
chr1	84186180	84186198	GSB	0.00157096
chr1	84190779	84190805	GSB	0.000891435
chr1	84196461	84196487	GSB	0.000630906
chr1	84215248	84215268	GSB	0.00294194
chr1	84225137	84225162	GSB	0.00329225
chr1	84225146	84225258	GSB	0.0071236
chr1	84236866	84236890	GSB	0.00362056
chr1	84241220	84241229	GSB	0.00112869
chr1	84247617	84247639	GSB	0.00443177
chr1	84278445	84278471	GSB	0.000507423
chr1	84279239	84279262	GSB	0.00143441
chr1	84285805	84285831	GSB	0.00243932
chr1	84285813	84285825	GSB	0.00504356
chr1	84299653	84299677	SRB	0.00862836
chr1	84362968	84362992	GSB	0.00367872
chr1	84399852	84399912	GSB	0.00121364
chr1	84475234	84475258	GSB	0.00324512
chr1	84622057	84622082	SRB	0.00890799
chr1	84722711	84722737	GSB	0.0019043
chr1	84734543	84734569	GSB	0.0045372
chr1	84734560	84734655	GSB	0.00722045
chr1	84759051	84759076	GSB	0.00138177
chr1	84796720	84796746	GSB	0.00252962
chr1	84800940	84800964	GSB	0.00359949
chr1	84832672	84832710	SRB	0.00757669
chr1	84875492	84875517	GSB	0.00239039
chr1	84965396	84965442	SRB	0.00931872
chr1	85175477	85175576	SFB	0.00997792
chr1	85255763	85255765	GSB	0.00949018
chr1	85273243	85273282	GSB	0.0032554
chr1	85500371	85500395	GSB	0.00428436
chr1	85801380	85801403	GSB	0.00336197
chr1	85850200	85850205	SRB	0.0089762
chr1	85960428	85960447	GSB	0.00298714
chr1	86036716	86036727	SRB	0.00787487
chr1	86039112	86039138	GSB	0.000471477
chr1	86047023	86047041	GSB	0.00257928
chr1	86054744	86054762	GSB	0.00195402
chr1	86156508	86156533	SFB	0.00568339
chr1	86206333	86206361	GSB	0.00468786
chr1	86206341	86206367	GSB	0.00232464
chr1	86222213	86222247	GSB	0.00107046
chr1	86344212	86344232	GSB	0.00906839
chr1	86408032	86408058	GSB	0.00253053
chr1	86485484	86485510	GSB	0.00076909
chr1	86595643	86595662	GSB	0.00784112
chr1	86595650	86595668	GSB	0.00491945
chr1	86608205	86608224	GSB	0.00235142
chr1	86618822	86618848	GSB	0.000786612
chr1	86660797	86660822	SFB	0.00510351
chr1	86703040	86703061	SFB	0.00953221
chr1	86709909	86709956	GSB	0.00481629
chr1	86710085	86710110	GSB	0.00304841
chr1	86713220	86713234	GSB	0.00895658
chr1	86713226	86713228	GSB	0.00359652
chr1	86732515	86732541	GSB	0.00561113
chr1	86732521	86732532	GSB	0.00775169
chr1	86738786	86738812	GSB	0.00221637
chr1	86747167	86747191	GSB	0.00361787
chr1	86783889	86783915	GSB	0.00152169
chr1	86783895	86783907	GSB	0.00579129
chr1	86785221	86785247	GSB	0.00218121
chr1	86812876	86812902	GSB	0.0028143
chr1	86876659	86876685	GSB	0.00288352
chr1	86876665	86876679	GSB	0.0059326
chr1	86914691	86914713	GSB	0.00623124
chr1	86974217	86974273	GSB	0.0038428
chr1	87018305	87018331	GSB	0.00223556
chr1	87018313	87018325	GSB	0.00589035
chr1	87019254	87019271	GSB	0.00063104
chr1	87025167	87025205	GSB	0.00765289
chr1	87025173	87025193	GSB	0.00216704
chr1	87032648	87032674	GSB	0.000508405
chr1	87173880	87173919	GSB	0.00781133
chr1	87326421	87326438	GSB	0.0010686
chr1	87372099	87372125	SFB	0.00830758
chr1	87385442	87385468	GSB	0.000711082
chr1	87405283	87405347	SRB	0.00764333
chr1	87543402	87543420	GSB	0.00641496
chr1	87573313	87573339	GSB	0.00245457
chr1	87628337	87628352	SFB	0.00983657
chr1	87764109	87764125	GSB	0.00629692
chr1	87773578	87773597	GSB	0.00786137
chr1	87777713	87777733	GSB	0.00079805
chr1	87779350	87779376	GSB	0.00120969
chr1	87881847	87881872	GSB	0.00387961
chr1	87894266	87894292	GSB	0.00162934
chr1	87909023	87909041	GSB	0.00149238
chr1	87972390	87972467	GSB	0.00339099
chr1	87988061	87988103	GSB	0.00513008
chr1	87988084	87988109	GSB	0.00396059
chr1	88024243	88024268	GSB	0.00389231
chr1	88035798	88035823	GSB	0.00161049
chr1	88042502	88042519	GSB	0.00244978
chr1	88047376	88047408	GSB	0.00640549
chr1	88066024	88066066	GSB	0.00645518
chr1	88105638	88105663	GSB	0.00104211
chr1	88109339	88109363	GSB	0.00446324
chr1	88115273	88115286	GSB	0.00336913
chr1	88118092	88118115	GSB	0.000835841
chr1	88130424	88130450	GSB	0.000988873
chr1	88137198	88137224	GSB	0.000716783
chr1	88161649	88161667	GSB	0.00326476
chr1	88165897	88165911	GSB	0.000700807
chr1	88166704	88166727	GSB	0.00299776
chr1	88172265	88172290	GSB	0.00545547
chr1	88172271	88172298	GSB	0.00367151
chr1	88179084	88179152	GSB	0.00345628
chr1	88184989	88185015	GSB	0.000420931
chr1	88211899	88211908	GSB	0.00838004
chr1	88211901	88211925	GSB	0.00889269
chr1	88213258	88213278	GSB	0.00255942
chr1	88216457	88216481	GSB	0.00185314
chr1	88221948	88221986	GSB	0.00717926
chr1	88222190	88222207	GSB	0.00608412
chr1	88224162	88224182	GSB	0.00148166
chr1	88224626	88224652	GSB	0.00133853
chr1	88224993	88225055	GSB	0.00231964
chr1	88250903	88250966	SRB	0.00825828
chr1	88257003	88257050	GSB	0.00688039
chr1	88272707	88272731	GSB	0.00531123
chr1	88276679	88276698	GSB	0.00224647
chr1	88277013	88277024	GSB	0.000915004
chr1	88278787	88278810	GSB	0.00278715
chr1	88280786	88280805	SFB	0.00554195
chr1	88284292	88284309	GSB	0.00307144
chr1	88287630	88287655	GSB	0.00433697
chr1	88288256	88288282	GSB	0.00358572
chr1	88288265	88288274	GSB	0.00428919
chr1	88295655	88295681	GSB	0.000523035
chr1	88406242	88406268	GSB	0.0038576
chr1	88422090	88422115	GSB	0.00254636
chr1	88491602	88491628	GSB	0.000923627
chr1	88514344	88514362	GSB	0.00331704
chr1	88566949	88566975	GSB	0.00552027
chr1	88569903	88569928	GSB	0.00378293
chr1	88681120	88681195	GSB	0.00526438
chr1	88746265	88746283	GSB	0.00163772
chr1	88764480	88764506	GSB	0.00055245
chr1	88934855	88934878	GSB	0.00308992
chr1	88960190	88960216	GSB	0.000605636
chr1	89033042	89033054	SRB	0.00831252
chr1	89122899	89122924	SRB	0.00770275
chr1	89127747	89127772	SFB	0.00917138
chr1	89269235	89269259	GSB	0.00468133
chr1	89330954	89330987	GSB	0.00451887
chr1	89462569	89462597	GSB	0.00400185
chr1	89496400	89496425	GSB	0.00389482
chr1	89515983	89516009	GSB	0.00382109
chr1	89598585	89598611	GSB	0.00214517
chr1	89670595	89670619	GSB	0.00133583
chr1	89714812	89714838	GSB	0.000847121
chr1	89910053	89910070	GSB	0.002871
chr1	89932522	89932534	GSB	0.00241216
chr1	90022482	90022505	GSB	0.00360857
chr1	90235718	90235756	GSB	0.00593157
chr1	90395485	90395576	GSB	0.00676459
chr1	90395557	90395582	GSB	0.00556005
chr1	90405334	90405358	GSB	0.00185807
chr1	90531650	90531668	GSB	0.00465656
chr1	90750948	90750973	SRB	0.00935401
chr1	90818819	90818844	SRB	0.00704323
chr1	90869003	90869028	SFB	0.00991143
chr1	90889546	90889572	GSB	0.00290776
chr1	90905152	90905178	GSB	0.00417331
chr1	90989419	90989477	GSB	0.00700887
chr1	91100483	91100502	GSB	0.00512803
chr1	91112377	91112401	GSB	0.00262598
chr1	91245074	91245088	GSB	0.00555817
chr1	91260432	91260444	GSB	0.0058744
chr1	91312773	91312798	SFB	0.00573555
chr1	91397962	91397979	SRB	0.00938241
chr1	91420608	91420627	GSB	0.00342863
chr1	91431754	91431802	GSB	0.00652311
chr1	91431762	91431782	GSB	0.00535376
chr1	91440288	91440313	GSB	0.00805317
chr1	91446081	91446100	GSB	0.00192006
chr1	91446089	91446106	GSB	0.00817932
chr1	91465549	91465570	GSB	0.00469058
chr1	91499632	91499651	GSB	0.00319623
chr1	91514942	91514952	GSB	0.000746339
chr1	91971875	91971892	GSB	0.00348814
chr1	92071184	92071210	SFB	0.00827605
chr1	92147283	92147308	GSB	0.00382393
chr1	92241443	92241450	GSB	0.00879108
chr1	92342367	92342393	GSB	0.00269861
chr1	92664439	92664464	GSB	0.0040263
chr1	92664445	92664533	GSB	0.00696734
chr1	92694789	92694860	GSB	0.0033077
chr1	92718379	92718405	SFB	0.00820052
chr1	93029725	93029750	GSB	0.000917877
chr1	93124266	93124290	GSB	0.00127952
chr1	93128414	93128434	GSB	0.00892963
chr1	93134589	93134612	SFB	0.00681438
chr1	93413077	93413104	GSB	0.00208835
chr1	93435898	93435921	SRB	0.00861982
chr1	93493133	93493147	GSB	0.0048707
chr1	93499790	93499810	GSB	0.00852778
chr1	93514435	93514461	GSB	0.00106137
chr1	93551381	93551407	GSB	0.00369349
chr1	93574371	93574397	GSB	0.00102077
chr1	93642161	93642187	GSB	0.00528576
chr1	93642167	93642179	GSB	0.00773698
chr1	93645597	93645622	GSB	0.00274922
chr1	93709705	93709721	SRB	0.00874129
chr1	93726439	93726464	GSB	0.00490196
chr1	93824880	93824906	GSB	0.0048486
chr1	93849517	93849535	GSB	0.00422327
chr1	94012092	94012118	SFB	0.00804076
chr1	94497928	94497949	GSB	0.00852759
chr1	94861879	94861960	GSB	0.00703543
chr1	94946129	94946189	GSB	0.00596086
chr1	95047447	95047469	GSB	0.00343599
chr1	95078452	95078477	GSB	0.00577939
chr1	95158602	95158625	GSB	0.00241436
chr1	95191649	95191678	GSB	0.0041822
chr1	95309743	95309769	SFB	0.00711085
chr1	95317101	95317127	GSB	0.000556773
chr1	95338397	95338415	GSB	0.00795403
chr1	95379445	95379471	SRB	0.00681182
chr1	95910891	95910919	GSB	0.00657927
chr1	95924758	95924783	SFB	0.00826473
chr1	95940182	95940203	GSB	0.00311304
chr1	96091696	96091721	SFB	0.00986018
chr1	96205997	96206094	GSB	0.00590507
chr1	96334671	96334747	GSB	0.00395411
chr1	96446690	96446715	SRB	0.0068719
chr1	96526425	96526487	SFB	0.00826594
chr1	96566539	96566583	GSB	0.00166717
chr1	96731341	96731366	SFB	0.00779851
chr1	96814734	96814759	SRB	0.00965164
chr1	96850372	96850400	GSB	0.00516949
chr1	97033965	97033990	SFB	0.00623334
chr1	97074602	97074614	SRB	0.00798194
chr1	97367970	97368004	SRB	0.00972466
chr1	97391350	97391374	GSB	0.00206414
chr1	97513525	97513550	SRB	0.00993003
chr1	97557671	97557689	GSB	0.00945168
chr1	97599290	97599316	GSB	0.00276082
chr1	97603107	97603132	GSB	0.00147362
chr1	97606067	97606093	GSB	0.00324487
chr1	97614532	97614551	GSB	0.0063938
chr1	97710727	97710753	GSB	0.00188131
chr1	97733016	97733041	GSB	0.0010791
chr1	97769353	97769372	GSB	0.000875989
chr1	97860472	97860492	SRB	0.00957698
chr1	97940298	97940384	GSB	0.00500229
chr1	98126346	98126365	SFB	0.00984967
chr1	98149259	98149285	GSB	0.00116688
chr1	98211714	98211739	SRB	0.00854164
chr1	98350184	98350209	GSB	0.00604008
chr1	98658653	98658661	GSB	0.00319274
chr1	98741060	98741085	SFB	0.00726198
chr1	98747753	98747779	GSB	0.00116706
chr1	98817597	98817613	SRB	0.00927127
chr1	98890674	98890696	SRB	0.00757319
chr1	99017103	99017122	GSB	0.00861896
chr1	99107206	99107224	SRB	0.00825124
chr1	99158928	99158964	GSB	0.0098449
chr1	99422353	99422428	GSB	0.00586812
chr1	99443360	99443367	GSB	0.00890956
chr1	99506494	99506520	GSB	0.00373143
chr1	99624305	99624330	SFB	0.00978527
chr1	99690958	99690990	GSB	0.00752423
chr1	99690971	99690996	GSB	0.00253824
chr1	99942895	99942934	SFB	0.00878038
chr1	100104731	100104756	SFB	0.00990328
chr1	100114909	100114926	GSB	0.00198586
chr1	100219452	100219469	GSB	0.00277693
chr1	100249275	100249314	GSB	0.0061284
chr1	100330309	100330334	SRB	0.00909457
chr1	100337149	100337174	GSB	0.0022648
chr1	100382300	100382320	GSB	0.0014792
chr1	100385364	100385378	GSB	0.00694099
chr1	100410792	100410813	GSB	0.00293346
chr1	100458567	100458592	GSB	0.00249724
chr1	100528137	100528164	GSB	0.00935427
chr1	100540210	100540262	GSB	0.00708003
chr1	100625713	100625739	GSB	0.00213865
chr1	100655383	100655406	GSB	0.00173474
chr1	100694331	100694357	GSB	0.00561861
chr1	100698812	100698838	GSB	0.00290645
chr1	100708194	100708219	GSB	0.00124882
chr1	100713023	100713074	GSB	0.00870193
chr1	100769613	100769639	GSB	0.00309887
chr1	100811724	100811750	GSB	0.000947789
chr1	101471591	101471667	GSB	0.0081797
chr1	101771579	101771602	GSB	0.00515963
chr1	101849646	101849672	GSB	0.00217632
chr1	102434396	102434421	SFB	0.00965652
chr1	102470180	102470206	GSB	0.00447338
chr1	102478535	102478556	SFB	0.00624596
chr1	102491006	102491071	GSB	0.00271341
chr1	102518051	102518075	GSB	0.00331039
chr1	102592704	102592727	GSB	0.00306952
chr1	102645283	102645311	GSB	0.00397175
chr1	102734233	102734252	GSB	0.0026387
chr1	102734240	102734258	GSB	0.00896469
chr1	102735509	102735535	GSB	0.000566318
chr1	102756958	102756983	GSB	0.00485059
chr1	102847397	102847423	GSB	0.00945738
chr1	103251352	103251368	SRB	0.00721171
chr1	103454514	103454575	GSB	0.00230688
chr1	103509079	103509104	SRB	0.00846709
chr1	103544677	103544685	GSB	0.00953547
chr1	103640107	103640139	SFB	0.00751364
chr1	103713804	103713845	GSB	0.00264274
chr1	103748583	103748608	GSB	0.00431075
chr1	103762266	103762292	GSB	0.00381931
chr1	103762273	103762283	GSB	0.00412497
chr1	103866733	103866756	GSB	0.0027451
chr1	103911287	103911325	GSB	0.00136607
chr1	104241018	104241084	SRB	0.00938801
chr1	104566388	104566413	SRB	0.00640286
chr1	104602746	104602775	GSB	0.00854842
chr1	104629524	104629549	SRB	0.00940214
chr1	104839842	104839867	GSB	0.00151995
chr1	104898665	104898690	GSB	0.00393561
chr1	105009376	105009402	GSB	0.00110725
chr1	105009436	105009462	GSB	0.0036006
chr1	105109721	105109737	GSB	0.00603664
chr1	105116641	105116658	GSB	0.00316545
chr1	105131496	105131522	GSB	0.00473043
chr1	105141437	105141463	GSB	0.00464783
chr1	105146271	105146297	GSB	0.00177105
chr1	105166943	105166969	GSB	0.00412476
chr1	105175866	105175892	GSB	0.0025532
chr1	105179018	105179044	GSB	0.000913444
chr1	105254361	105254381	GSB	0.00697989
chr1	105293687	105293713	GSB	0.00134205
chr1	105305584	105305608	GSB	0.00264915
chr1	105341991	105342016	SFB	0.00781611
chr1	105348973	105348994	GSB	0.00662133
chr1	105361175	105361201	GSB	0.00179044
chr1	105361194	105361269	GSB	0.00344641
chr1	105378458	105378483	GSB	0.00952318
chr1	105462728	105462790	SRB	0.0090126
chr1	105500329	105500339	GSB	0.00899358
chr1	105661245	105661262	GSB	0.00140256
chr1	105664406	105664432	GSB	0.00181687
chr1	105666110	105666164	GSB	0.00158191
chr1	105687351	105687451	GSB	0.00813918
chr1	105687359	105687376	GSB	0.00523128
chr1	105699986	105700011	GSB	0.00530323
chr1	105718646	105718672	GSB	0.00974665
chr1	105727545	105727571	GSB	0.00111973
chr1	105737308	105737333	GSB	0.00178121
chr1	105740742	105740767	GSB	0.00190421
chr1	105892060	105892072	GSB	0.00814239
chr1	105908687	105908713	GSB	0.00108266
chr1	105980142	105980191	GSB	0.00367289
chr1	105987115	105987133	GSB	0.00667695
chr1	105988753	105988778	GSB	0.0033151
chr1	105989513	105989533	GSB	0.00854218
chr1	106005784	106005866	GSB	0.00380996
chr1	106134447	106134473	GSB	0.00584749
chr1	106154541	106154611	GSB	0.00908972
chr1	106173485	106173511	GSB	0.000425388
chr1	106175760	106175778	GSB	0.00386416
chr1	106181840	106181865	GSB	0.00126436
chr1	106194285	106194308	GSB	0.00139491
chr1	106213787	106213813	GSB	0.00240559
chr1	106222698	106222715	GSB	0.00155649
chr1	106237634	106237648	GSB	0.00417766
chr1	106250939	106250965	GSB	0.00907236
chr1	106250945	106250950	GSB	0.00359579
chr1	106258488	106258514	GSB	0.00227807
chr1	106302684	106302709	GSB	0.00536417
chr1	106355929	106355955	GSB	0.00607585
chr1	106363853	106363879	GSB	0.000656673
chr1	106378979	106379004	SFB	0.00866962
chr1	106551412	106551435	GSB	0.00687796
chr1	106745812	106745837	GSB	0.00659558
chr1	106761376	106761402	GSB	0.00089235
chr1	106786947	106786964	GSB	0.00632777
chr1	106818331	106818357	GSB	0.000952728
chr1	106943438	106943455	GSB	0.004569
chr1	107171324	107171349	GSB	0.00598961
chr1	107565885	107565977	GSB	0.000794129
chr1	107712921	107712939	GSB	0.00362937
chr1	107783071	107783090	SFB	0.0079246
chr1	107793287	107793311	GSB	0.00471218
chr1	107852308	107852404	GSB	0.00415334
chr1	107877320	107877344	GSB	0.00501285
chr1	107915428	107915444	GSB	0.00111597
chr1	107917193	107917217	SRB	0.00717631
chr1	107937525	107937539	GSB	0.00431667
chr1	107992232	107992258	GSB	0.00155502
chr1	107992238	107992297	GSB	0.007805
chr1	108024802	108024853	GSB	0.00888705
chr1	108173066	108173092	GSB	0.00450657
chr1	108248064	108248090	GSB	0.00230765
chr1	108286748	108286774	GSB	0.00219266
chr1	108542230	108542255	SRB	0.0099461
chr1	108605106	108605131	SRB	0.00829444
chr1	108879574	108879599	SRB	0.00798236
chr1	109027698	109027739	GSB	0.00586439
chr1	109057428	109057454	SFB	0.00648405
chr1	109176654	109176663	SFB	0.00778336
chr1	109185875	109185900	SRB	0.00884013
chr1	109230048	109230111	GSB	0.00656561
chr1	109322410	109322436	GSB	0.00675958
chr1	109369600	109369625	GSB	0.00221085
chr1	109373094	109373117	GSB	0.00313755
chr1	109404365	109404390	GSB	0.00374447
chr1	109454099	109454124	GSB	0.00187491
chr1	109549703	109549729	GSB	0.000910819
chr1	109661312	109661338	GSB	0.00230534
chr1	109674171	109674191	GSB	0.00813908
chr1	110281016	110281042	GSB	0.00348206
chr1	110447422	110447445	GSB	0.00522895
chr1	110459868	110459942	GSB	0.00854367
chr1	110496399	110496418	GSB	0.00639269
chr1	110517254	110517338	GSB	0.00431612
chr1	110539467	110539490	GSB	0.00157499
chr1	110578553	110578579	SRB	0.00813123
chr1	110746457	110746482	SFB	0.00688621
chr1	110793266	110793291	GSB	0.00124649
chr1	110879316	110879319	GSB	0.00526549
chr1	110932982	110933001	GSB	0.00175693
chr1	111084228	111084253	GSB	0.00341811
chr1	111194087	111194111	GSB	0.00260206
chr1	111290343	111290415	GSB	0.00341861
chr1	111467663	111467677	GSB	0.00224092
chr1	111506502	111506524	SRB	0.00874215
chr1	111536746	111536766	GSB	0.00427275
chr1	111642242	111642267	SRB	0.00538426
chr1	111770458	111770504	GSB	0.00947905
chr1	111794747	111794772	SFB	0.00964381
chr1	111852869	111852905	GSB	0.00353277
chr1	112230641	112230660	SFB	0.00976352
chr1	112258119	112258137	SRB	0.00946928
chr1	112358752	112358793	GSB	0.00649621
chr1	112677508	112677563	GSB	0.00647171
chr1	112704152	112704176	GSB	0.00552444
chr1	112830106	112830136	SRB	0.00692336
chr1	112948011	112948036	SFB	0.00907552
chr1	113227337	113227354	GSB	0.00928803
chr1	113389854	113389877	SRB	0.00856193
chr1	113598892	113598962	GSB	0.00467968
chr1	113770880	113770967	SFB	0.00840193
chr1	114005719	114005743	GSB	0.00657903
chr1	114038920	114038946	GSB	0.00183229
chr1	114149075	114149130	GSB	0.00422632
chr1	114184806	114184831	SRB	0.00612609
chr1	114452058	114452075	SFB	0.00775727
chr1	114618383	114618434	GSB	0.00353316
chr1	114632695	114632720	SFB	0.00641024
chr1	114747754	114747780	GSB	0.00231344
chr1	114812240	114812266	GSB	0.00192838
chr1	114904348	114904404	SFB	0.00856192
chr1	115038612	115038637	GSB	0.00732381
chr1	115226164	115226190	GSB	0.0017374
chr1	115341573	115341599	GSB	0.00337748
chr1	115866254	115866279	SRB	0.00918244
chr1	115983096	115983121	GSB	0.00314588
chr1	115991649	115991674	GSB	0.00773072
chr1	116165056	116165078	GSB	0.00698219
chr1	116202548	116202574	GSB	0.00191154
chr1	116254923	116254948	SRB	0.00876673
chr1	116556373	116556444	GSB	0.00993649
chr1	116770412	116770438	SRB	0.00644657
chr1	117055512	117055537	GSB	0.00267077
chr1	117214844	117214944	SFB	0.00872835
chr1	117252376	117252401	GSB	0.00108074
chr1	117290496	117290522	GSB	0.00166852
chr1	117473401	117473484	GSB	0.0047195
chr1	117506802	117506827	GSB	0.00653787
chr1	117533390	117533447	GSB	0.00207312
chr1	117576104	117576129	SFB	0.00775822
chr1	117595173	117595245	GSB	0.00427228
chr1	117978239	117978264	GSB	0.00336426
chr1	118120340	118120401	GSB	0.00606865
chr1	118320669	118320740	GSB	0.00999477
chr1	118385428	118385445	GSB	0.00352084
chr1	118481089	118481115	GSB	0.00310289
chr1	118538059	118538084	GSB	0.00375858
chr1	118595276	118595300	GSB	0.00564663
chr1	118723756	118723782	GSB	0.00781788
chr1	118812211	118812237	GSB	0.00281475
chr1	118951215	118951288	SRB	0.00724981
chr1	118966838	118966856	GSB	0.00529882
chr1	119022435	119022452	GSB	0.00868186
chr1	119086881	119086904	GSB	0.00798785
chr1	119106546	119106571	SRB	0.00676694
chr1	119193609	119193683	GSB	0.00342098
chr1	119206900	119206921	GSB	0.00365626
chr1	119220949	119221010	GSB	0.00100775
chr1	119242749	119242763	GSB	0.00176377
chr1	119278950	119278975	SRB	0.00885327
chr1	119302434	119302450	GSB	0.0031358
chr1	119499643	119499669	GSB	0.00237075
chr1	119551643	119551662	SRB	0.00974092
chr1	119558070	119558088	GSB	0.00194451
chr1	119565619	119565643	GSB	0.0012395
chr1	119623489	119623515	GSB	0.0057465
chr1	119646960	119646986	GSB	0.00177049
chr1	119726011	119726023	GSB	0.00377545
chr1	119996477	119996503	GSB	0.00797313
chr1	120116724	120116761	GSB	0.00277907
chr1	120120325	120120348	GSB	0.00256618
chr1	120125230	120125256	GSB	0.00163695
chr1	120139777	120139803	GSB	0.00158859
chr1	120239222	120239259	GSB	0.00473133
chr1	120369114	120369131	GSB	0.00055906
chr1	120595148	120595175	GSB	0.00486282
chr1	120655200	120655225	GSB	0.00450517
chr1	120777250	120777275	GSB	0.00124537
chr1	120849545	120849569	GSB	0.0032827
chr1	120959185	120959284	GSB	0.00588075
chr1	121227293	121227319	GSB	0.00668601
chr1	121244174	121244192	GSB	0.00615698
chr1	121313576	121313599	GSB	0.00265848
chr1	121325825	121325870	SRB	0.00800488
chr1	121332600	121332626	GSB	0.00141106
chr1	121334247	121334271	GSB	0.00135
chr1	121334254	121334265	GSB	0.0052569
chr1	121336024	121336050	GSB	0.00120526
chr1	121390945	121391002	GSB	0.0010745
chr1	121512508	121512527	GSB	0.00367513
chr1	122208776	122208796	GSB	0.00168288
chr1	122208785	122208802	GSB	0.00850082
chr1	122234713	122234792	GSB	0.00864307
chr1	122253209	122253227	GSB	0.00331224
chr1	122294359	122294384	SFB	0.00817218
chr1	122616151	122616176	SRB	0.00719801
chr1	122655397	122655423	SFB	0.00652855
chr1	122679706	122679772	GSB	0.00718394
chr1	122777483	122777502	SRB	0.0070017
chr1	122836268	122836301	SFB	0.00952032
chr1	122868488	122868513	SRB	0.00956788
chr1	122930005	122930074	GSB	0.00392569
chr1	122947509	122947534	SRB	0.0060704
chr1	123147346	123147404	GSB	0.00637299
chr1	123363448	123363547	GSB	0.00445107
chr1	123518704	123518729	SFB	0.00810453
chr1	123625341	123625366	SRB	0.00985366
chr1	123655561	123655585	GSB	0.00345538
chr1	123916124	123916209	GSB	0.00689686
chr1	124069017	124069042	GSB	0.00322118
chr1	124092333	124092367	SFB	0.00797425
chr1	124126309	124126334	SRB	0.00652985
chr1	124177709	124177734	SFB	0.00702219
chr1	124212445	124212503	GSB	0.0062133
chr1	124494982	124495007	SFB	0.00832213
chr1	124680097	124680123	GSB	0.00466893
chr1	125073435	125073459	GSB	0.0015842
chr1	125242995	125243020	SRB	0.00655355
chr1	125433463	125433489	GSB	0.00520531
chr1	125580136	125580161	GSB	0.00495785
chr1	125694606	125694629	GSB	0.00227439
chr1	125763719	125763745	GSB	0.0078227
chr1	125848863	125848888	GSB	0.00291091
chr1	125904922	125904950	SFB	0.00892389
chr1	125931134	125931159	SRB	0.00660812
chr1	126301299	126301325	GSB	0.00052729
chr1	126353850	126353876	GSB	0.00177157
chr1	126397097	126397122	GSB	0.00184653
chr1	126439731	126439756	SRB	0.00714656
chr1	126447895	126447920	SFB	0.00698111
chr1	126555406	126555432	GSB	0.00120753
chr1	126622287	126622312	GSB	0.00386178
chr1	126642077	126642109	SRB	0.00669659
chr1	126740837	126740862	GSB	0.00689371
chr1	126965118	126965144	GSB	0.006493
chr1	127011692	127011716	GSB	0.00298314
chr1	127045879	127045904	GSB	0.00087391
chr1	127046209	127046235	GSB	0.00106331
chr1	127234816	127234841	SRB	0.00951955
chr1	127317426	127317445	GSB	0.00199272
chr1	127395788	127395808	SRB	0.00981874
chr1	127409847	127409873	GSB	0.000521589
chr1	127468132	127468156	GSB	0.00227645
chr1	127531921	127531946	SFB	0.00903866
chr1	127595942	127595968	GSB	0.000681652
chr1	127649476	127649502	GSB	0.00524432
chr1	127668538	127668639	GSB	0.00535829
chr1	127680595	127680609	GSB	0.00519417
chr1	127699438	127699464	GSB	0.00115372
chr1	127702641	127702667	GSB	0.00209747
chr1	127712280	127712305	GSB	0.00409182
chr1	127729149	127729168	GSB	0.00786344
chr1	127744304	127744329	GSB	0.006889
chr1	127749865	127749890	GSB	0.000610793
chr1	127759015	127759041	GSB	0.000894643
chr1	127773525	127773550	SRB	0.00952311
chr1	127787038	127787054	GSB	0.00745054
chr1	127874353	127874376	GSB	0.00409718
chr1	127996391	127996416	GSB	0.00297106
chr1	128034718	128034745	GSB	0.00904656
chr1	128074048	128074074	GSB	0.000977213
chr1	128105037	128105111	GSB	0.00666795
chr1	128125373	128125397	SFB	0.00767581
chr1	128200981	128201007	GSB	0.00269738
chr1	128234989	128235014	SRB	0.00939301
chr1	128250496	128250509	GSB	0.00205464
chr1	128355727	128355753	GSB	0.00155791
chr1	128409741	128409766	SRB	0.00931837
chr1	128416763	128416787	GSB	0.00151002
chr1	128429156	128429201	GSB	0.00296047
chr1	128500741	128500767	GSB	0.00173849
chr1	128724934	128724960	GSB	0.00244484
chr1	128724942	128724954	GSB	0.00537535
chr1	128766230	128766254	GSB	0.00380967
chr1	128820036	128820061	GSB	0.000742584
chr1	128826651	128826677	GSB	0.00190457
chr1	128826915	128826933	SRB	0.00630984
chr1	128966839	128966861	GSB	0.00375699
chr1	128980312	128980337	SFB	0.00852573
chr1	129035040	129035065	SRB	0.00837417
chr1	129056252	129056278	GSB	0.00156623
chr1	129227254	129227331	GSB	0.00310346
chr1	129239384	129239410	GSB	0.000622462
chr1	129250846	129250870	GSB	0.0006542
chr1	129467607	129467632	SFB	0.00904994
chr1	129532468	129532493	SFB	0.00915014
chr1	129748508	129748530	SFB	0.0073319
chr1	129787316	129787341	SRB	0.00977826
chr1	129845801	129845820	GSB	0.0022663
chr1	130024914	130024940	GSB	0.00246163
chr1	130304884	130304900	GSB	0.00803853
chr1	130475313	130475321	GSB	0.00735656
chr1	130484252	130484277	SFB	0.00903904
chr1	130561365	130561390	SRB	0.00891277
chr1	130627159	130627185	GSB	0.00243786
chr1	130638226	130638252	GSB	0.000598512
chr1	130642808	130642834	GSB	0.00899184
chr1	130658148	130658174	GSB	0.00119123
chr1	130663778	130663801	GSB	0.0028438
chr1	130689301	130689327	GSB	0.00775811
chr1	130720484	130720509	SFB	0.00983757
chr1	130731774	130731792	GSB	0.00553724
chr1	130783146	130783180	SRB	0.00992518
chr1	130822383	130822408	GSB	0.00155473
chr1	130841312	130841377	GSB	0.00858349
chr1	130857526	130857552	GSB	0.00559646
chr1	130911838	130911864	GSB	0.00129258
chr1	131093052	131093077	GSB	0.00175946
chr1	131125983	131126008	GSB	0.00522213
chr1	131184548	131184560	SRB	0.00548794
chr1	131185016	131185042	GSB	0.00256552
chr1	131198558	131198584	GSB	0.000543382
chr1	131208246	131208263	GSB	0.000770504
chr1	131211797	131211822	GSB	0.00206294
chr1	131231365	131231390	GSB	0.000959358
chr1	131275593	131275595	GSB	0.0054764
chr1	131345143	131345163	GSB	0.00502747
chr1	131427398	131427415	GSB	0.00321072
chr1	131442700	131442799	SFB	0.00708071
chr1	131478539	131478565	GSB	0.000932449
chr1	131486348	131486364	GSB	0.00329975
chr1	131501748	131501843	GSB	0.00624323
chr1	131512273	131512296	GSB	0.001154
chr1	131529611	131529633	GSB	0.00958161
chr1	131547114	131547136	GSB	0.00642349
chr1	131547129	131547150	GSB	0.00391155
chr1	131570551	131570577	GSB	0.00128931
chr1	131613059	131613085	GSB	0.00168085
chr1	131620890	131620915	GSB	0.000944873
chr1	131638701	131638717	GSB	0.00750975
chr1	131669701	131669726	SFB	0.00829436
chr1	131797304	131797324	GSB	0.00797296
chr1	131797324	131797350	GSB	0.00494599
chr1	131802567	131802590	GSB	0.00526201
chr1	131922205	131922231	GSB	0.00121111
chr1	131922211	131922223	GSB	0.00803886
chr1	131945426	131945451	GSB	0.00564637
chr1	131945447	131945474	GSB	0.00918904
chr1	132010896	132010913	GSB	0.0020496
chr1	132010903	132010922	GSB	0.0056145
chr1	132155968	132155993	SFB	0.00669281
chr1	132188833	132188865	GSB	0.00505412
chr1	132317493	132317518	GSB	0.00287827
chr1	132317889	132317914	GSB	0.00285972
chr1	132327014	132327039	GSB	0.00120245
chr1	132333471	132333492	GSB	0.00195316
chr1	132416788	132416806	GSB	0.00229169
chr1	132476806	132476832	GSB	0.00136948
chr1	132476813	132476825	GSB	0.00572838
chr1	132511827	132511857	GSB	0.00900921
chr1	132800566	132800591	GSB	0.00715142
chr1	132877148	132877211	SFB	0.00990689
chr1	132932975	132933001	GSB	0.00615443
chr1	132997651	132997749	GSB	0.00351475
chr1	133012840	133012865	GSB	0.00734805
chr1	133021000	133021025	GSB	0.000880529
chr1	133093985	133094001	GSB	0.00864142
chr1	133120701	133120711	GSB	0.00525122
chr1	133237946	133237970	GSB	0.000768749
chr1	133255420	133255437	GSB	0.00432779
chr1	133255427	133255443	GSB	0.00783721
chr1	133336059	133336085	GSB	0.000530587
chr1	133367073	133367084	GSB	0.00173016
chr1	133372289	133372305	GSB	0.00554651
chr1	133377903	133377929	GSB	0.00399993
chr1	133440543	133440569	GSB	0.0012932
chr1	133452704	133452731	GSB	0.00695756
chr1	133508456	133508484	GSB	0.00310319
chr1	133508464	133508490	GSB	0.00416889
chr1	133527678	133527703	SFB	0.0071688
chr1	133528734	133528760	GSB	0.00276417
chr1	133558532	133558558	GSB	0.000604925
chr1	133618395	133618413	GSB	0.00224851
chr1	133618403	133618420	GSB	0.00756602
chr1	133649058	133649090	GSB	0.00520603
chr1	133660282	133660326	SRB	0.00966454
chr1	133664639	133664663	GSB	0.0018484
chr1	133695926	133695952	GSB	0.00287857
chr1	133758644	133758669	SFB	0.00839581
chr1	133825782	133825808	GSB	0.00259356
chr1	133876818	133876838	SFB	0.00585132
chr1	133950174	133950191	GSB	0.00263144
chr1	134045636	134045678	GSB	0.00701223
chr1	134088721	134088730	GSB	0.00634656
chr1	134215527	134215553	GSB	0.000646996
chr1	134241774	134241798	GSB	0.00438791
chr1	134347446	134347471	GSB	0.00388004
chr1	134353501	134353527	GSB	0.00181852
chr1	134391117	134391150	SFB	0.00868516
chr1	134462223	134462249	GSB	0.0041633
chr1	134482124	134482150	GSB	0.00399351
chr1	134491762	134491789	GSB	0.00712835
chr1	134540190	134540210	GSB	0.00138913
chr1	134542686	134542711	GSB	0.0011074
chr1	134580734	134580760	GSB	0.00141603
chr1	134613147	134613201	GSB	0.0087756
chr1	134727884	134727910	GSB	0.00106292
chr1	134771493	134771518	GSB	0.00176932
chr1	134962785	134962809	GSB	0.00434584
chr1	135209385	135209409	GSB	0.00621894
chr1	135209478	135209489	GSB	0.00295278
chr1	135313955	135313981	GSB	0.000602714
chr1	135399088	135399128	GSB	0.00786267
chr1	135399145	135399163	GSB	0.0087982
chr1	135410463	135410488	SRB	0.00763892
chr1	135497170	135497196	GSB	0.00611348
chr1	135688610	135688636	GSB	0.00363759
chr1	135822333	135822351	GSB	0.00142238
chr1	135980683	135980708	SFB	0.00880926
chr1	136087708	136087733	SRB	0.00945004
chr1	136141089	136141107	GSB	0.0013267
chr1	136174709	136174734	GSB	0.00195701
chr1	136302514	136302537	GSB	0.00730265
chr1	136345060	136345092	GSB	0.00385088
chr1	136424123	136424148	SFB	0.00802932
chr1	136441448	136441474	SFB	0.0098124
chr1	136531609	136531632	SRB	0.0098947
chr1	136538205	136538222	GSB	0.000388508
chr1	136550475	136550494	GSB	0.0026806
chr1	136560251	136560277	SFB	0.00902114
chr1	136581741	136581765	SFB	0.00623064
chr1	136624451	136624476	GSB	0.00391924
chr1	136624458	136624469	GSB	0.00500471
chr1	136628142	136628167	GSB	0.000717953
chr1	136633246	136633272	GSB	0.00107457
chr1	136665693	136665712	GSB	0.00175767
chr1	136670108	136670126	GSB	0.00198493
chr1	136686645	136686663	GSB	0.000802178
chr1	136741173	136741198	SFB	0.00981048
chr1	136755763	136755789	GSB	0.00274903
chr1	136842082	136842100	GSB	0.00220014
chr1	136873116	136873139	GSB	0.00638539
chr1	136893590	136893615	GSB	0.00343297
chr1	136896022	136896047	GSB	0.000784397
chr1	136915560	136915584	GSB	0.00114645
chr1	136932990	136933013	SRB	0.00817103
chr1	136953946	136953971	GSB	0.00129241
chr1	136959608	136959657	GSB	0.00298062
chr1	136969774	136969793	GSB	0.00297506
chr1	137010710	137010736	GSB	0.000919417
chr1	137045192	137045210	GSB	0.00231613
chr1	137141811	137141837	GSB	0.00289351
chr1	137172307	137172333	GSB	0.000781543
chr1	137206454	137206480	GSB	0.00312421
chr1	137327159	137327181	GSB	0.0020938
chr1	137363289	137363314	SRB	0.00965821
chr1	137446885	137446930	GSB	0.00333473
chr1	137561845	137561871	GSB	0.00370902
chr1	137593180	137593233	GSB	0.00326451
chr1	137930249	137930275	GSB	0.00194078
chr1	138152609	138152634	SRB	0.00648596
chr1	138209782	138209801	GSB	0.00285646
chr1	138275448	138275462	SRB	0.00644532
chr1	138289820	138289859	GSB	0.00469653
chr1	138426721	138426763	GSB	0.00480157
chr1	138483364	138483391	GSB	0.00545336
chr1	138552100	138552109	SFB	0.00977906
chr1	138575379	138575405	GSB	0.00105039
chr1	138593707	138593728	GSB	0.00675104
chr1	138609599	138609625	GSB	0.000804089
chr1	138626456	138626482	GSB	0.000773612
chr1	138626462	138626474	GSB	0.00788856
chr1	138633213	138633235	SRB	0.00551448
chr1	138693390	138693397	GSB	0.0050077
chr1	138831643	138831668	GSB	0.000630764
chr1	138855686	138855692	GSB	0.00326536
chr1	138874774	138874800	GSB	0.00305941
chr1	138945543	138945567	GSB	0.00160707
chr1	138945549	138945561	GSB	0.00950994
chr1	138978255	138978278	GSB	0.00172169
chr1	139012055	139012081	GSB	0.00268288
chr1	139027541	139027638	GSB	0.00278154
chr1	139032679	139032705	GSB	0.000576092
chr1	139096625	139096645	GSB	0.00515136
chr1	139098343	139098369	GSB	0.00308445
chr1	139131072	139131083	GSB	0.00591156
chr1	139405429	139405452	GSB	0.00168199
chr1	139501678	139501696	GSB	0.0018328
chr1	139547690	139547712	GSB	0.0051611
chr1	139548757	139548783	GSB	0.000623527
chr1	139551523	139551549	GSB	0.001074
chr1	139551950	139551975	GSB	0.00324504
chr1	139568581	139568607	GSB	0.00178325
chr1	139607581	139607607	GSB	0.000985087
chr1	139639490	139639507	GSB	0.00738888
chr1	139654603	139654629	GSB	0.00140153
chr1	139660427	139660449	GSB	0.00378107
chr1	139662575	139662593	GSB	0.00737357
chr1	139683039	139683099	GSB	0.00601891
chr1	139698764	139698790	GSB	0.00174464
chr1	139702860	139702886	GSB	0.00128263
chr1	139705313	139705338	GSB	0.00610799
chr1	139734375	139734422	GSB	0.0021185
chr1	139754257	139754281	GSB	0.00789122
chr1	139776854	139776933	SRB	0.00883103
chr1	139780661	139780683	GSB	0.00257079
chr1	139781247	139781310	GSB	0.00568485
chr1	139787681	139787706	GSB	0.00061531
[truncated: 38,465 more rows]
[truncated: 1 more columns]
